# Supplementary material for: Insights from a 31‐year study demonstrate an inverse correlation between recreational activities and red deer fecundity, with bodyweight as a mediator
Source: Ecol Evol. 2024 Apr 22;14(4):e11257. doi: 10.1002/ece3.11257 (PMC11035974; doi:10.1002/ece3.11257)
Supplement: Supplementary file 6 — Data S4. [file ECE3-14-e11257-s003.xlsx]

## Sheet: Database_animal_final_transform
Year	Pregnant	Weight	SQRT_Age	Age	Feeding_sites	Red_deer	SQRT_Red_deer	Red_deer1	Red_deer2	SQRT_Red_deer2	Red_deer3	SQRT_Red_deer3	WB	SQRT_WB	Cattle	Vehicle_bin	RD_shot	Tr_col	An_Temp	An_Rain	Forage	Nmotor_rec	D_RD	D_RD1	D_RD2	D_RD3	D_WB	D_C	SQRT_D_RD	SQRT_D_RD2	SQRT_D_RD3	SQRT_D_WB	SQRT_D_C	ZAge	ZSQRT_Age	ZWeight	ZRD_shot	ZTr_col	ZAn_Temp	ZAn_Rain	ZForage	ZNmotor_rec	ZD_RD	ZD_RD1	ZD_RD2	ZD_RD3	ZD_WB	ZD_C	ZSQRT_D_RD
1985	1	46	1	1	1	213	14.5945	224	204	14.2829	185	13.6	33	5.74	0	1	115.612	9	8.08	2.07	69.7475	-1.56041	2.6665	2.80421	2.55383	2.31597	0.41312	0	1.63294	1.59807	1.52183	0.642744	0	-0.87273	-1.06181	-1.96274	0.884084	0.466408	-2.28246	-0.793854	1.45144	-1.45524	0.625396	0.93039	0.219434	-0.420558	-1.38013	-0.730726	0.660187
1985	1	50	1	1	1	213	14.5945	224	204	14.2829	185	13.6	33	5.74	0	1	115.612	9	8.08	2.07	69.7475	-1.56041	2.6665	2.80421	2.55383	2.31597	0.41312	0	1.63294	1.59807	1.52183	0.642744	0	-0.87273	-1.06181	-1.45697	0.884084	0.466408	-2.28246	-0.793854	1.45144	-1.45524	0.625396	0.93039	0.219434	-0.420558	-1.38013	-0.730726	0.660187
1985	1	52	1	1	1	213	14.5945	224	204	14.2829	185	13.6	33	5.74	0	1	115.612	9	8.08	2.07	69.7475	-1.56041	2.6665	2.80421	2.55383	2.31597	0.41312	0	1.63294	1.59807	1.52183	0.642744	0	-0.87273	-1.06181	-1.20409	0.884084	0.466408	-2.28246	-0.793854	1.45144	-1.45524	0.625396	0.93039	0.219434	-0.420558	-1.38013	-0.730726	0.660187
1985	0	55	2.64575	7	1	213	14.5945	224	204	14.2829	185	13.6	33	5.74	0	1	115.612	9	8.08	2.07	69.7475	-1.56041	2.6665	2.80421	2.55383	2.31597	0.41312	0	1.63294	1.59807	1.52183	0.642744	0	0.99435	1.07144	-0.824764	0.884084	0.466408	-2.28246	-0.793854	1.45144	-1.45524	0.625396	0.93039	0.219434	-0.420558	-1.38013	-0.730726	0.660187
1985	1	58	1.41421	2	1	213	14.5945	224	204	14.2829	185	13.6	33	5.74	0	1	115.612	9	8.08	2.07	69.7475	-1.56041	2.6665	2.80421	2.55383	2.31597	0.41312	0	1.63294	1.59807	1.52183	0.642744	0	-0.56155	-0.524897	-0.44544	0.884084	0.466408	-2.28246	-0.793854	1.45144	-1.45524	0.625396	0.93039	0.219434	-0.420558	-1.38013	-0.730726	0.660187
1985	1	58	1.41421	2	1	213	14.5945	224	204	14.2829	185	13.6	33	5.74	0	1	115.612	9	8.08	2.07	69.7475	-1.56041	2.6665	2.80421	2.55383	2.31597	0.41312	0	1.63294	1.59807	1.52183	0.642744	0	-0.56155	-0.524897	-0.44544	0.884084	0.466408	-2.28246	-0.793854	1.45144	-1.45524	0.625396	0.93039	0.219434	-0.420558	-1.38013	-0.730726	0.660187
1985	1	60	1.73205	3	1	213	14.5945	224	204	14.2829	185	13.6	33	5.74	0	1	115.612	9	8.08	2.07	69.7475	-1.56041	2.6665	2.80421	2.55383	2.31597	0.41312	0	1.63294	1.59807	1.52183	0.642744	0	-0.25037	-0.112911	-0.192558	0.884084	0.466408	-2.28246	-0.793854	1.45144	-1.45524	0.625396	0.93039	0.219434	-0.420558	-1.38013	-0.730726	0.660187
1985	0	60	3.31662	11	1	213	14.5945	224	204	14.2829	185	13.6	33	5.74	0	1	115.612	9	8.08	2.07	69.7475	-1.56041	2.6665	2.80421	2.55383	2.31597	0.41312	0	1.63294	1.59807	1.52183	0.642744	0	2.23907	1.94104	-0.192558	0.884084	0.466408	-2.28246	-0.793854	1.45144	-1.45524	0.625396	0.93039	0.219434	-0.420558	-1.38013	-0.730726	0.660187
1985	1	60	2.44949	6	1	213	14.5945	224	204	14.2829	185	13.6	33	5.74	0	1	115.612	9	8.08	2.07	69.7475	-1.56041	2.6665	2.80421	2.55383	2.31597	0.41312	0	1.63294	1.59807	1.52183	0.642744	0	0.68317	0.817044	-0.192558	0.884084	0.466408	-2.28246	-0.793854	1.45144	-1.45524	0.625396	0.93039	0.219434	-0.420558	-1.38013	-0.730726	0.660187
1985	1	61	3	9	1	213	14.5945	224	204	14.2829	185	13.6	33	5.74	0	1	115.612	9	8.08	2.07	69.7475	-1.56041	2.6665	2.80421	2.55383	2.31597	0.41312	0	1.63294	1.59807	1.52183	0.642744	0	1.61671	1.53062	-0.0661162	0.884084	0.466408	-2.28246	-0.793854	1.45144	-1.45524	0.625396	0.93039	0.219434	-0.420558	-1.38013	-0.730726	0.660187
1985	0	70	2.64575	7	1	213	14.5945	224	204	14.2829	185	13.6	33	5.74	0	1	115.612	9	8.08	2.07	69.7475	-1.56041	2.6665	2.80421	2.55383	2.31597	0.41312	0	1.63294	1.59807	1.52183	0.642744	0	0.99435	1.07144	1.07186	0.884084	0.466408	-2.28246	-0.793854	1.45144	-1.45524	0.625396	0.93039	0.219434	-0.420558	-1.38013	-0.730726	0.660187
1985	1	73	2.82843	8	1	213	14.5945	224	204	14.2829	185	13.6	33	5.74	0	1	115.612	9	8.08	2.07	69.7475	-1.56041	2.6665	2.80421	2.55383	2.31597	0.41312	0	1.63294	1.59807	1.52183	0.642744	0	1.30553	1.30823	1.45118	0.884084	0.466408	-2.28246	-0.793854	1.45144	-1.45524	0.625396	0.93039	0.219434	-0.420558	-1.38013	-0.730726	0.660187
1985	1	75	2.23607	5	1	213	14.5945	224	204	14.2829	185	13.6	33	5.74	0	1	115.612	9	8.08	2.07	69.7475	-1.56041	2.6665	2.80421	2.55383	2.31597	0.41312	0	1.63294	1.59807	1.52183	0.642744	0	0.37199	0.540403	1.70406	0.884084	0.466408	-2.28246	-0.793854	1.45144	-1.45524	0.625396	0.93039	0.219434	-0.420558	-1.38013	-0.730726	0.660187
1986	1	53	1	1	1	210	14.4914	213	224	14.9666	204	14.2829	26	5.1	0	0	122.253	2	8.67	2.22	69.7475	-1.06934	2.62894	2.6665	2.80421	2.55383	0.325488	0	1.6214	1.67458	1.59807	0.570516	0	-0.87273	-1.06181	-1.07765	1.08973	-1.0442	-1.54372	-0.385962	1.45144	-0.952781	0.525548	0.560404	0.904821	0.228744	-1.52067	-0.730726	0.562549
1986	1	55	1.41421	2	1	210	14.4914	213	224	14.9666	204	14.2829	26	5.1	0	0	122.253	2	8.67	2.22	69.7475	-1.06934	2.62894	2.6665	2.80421	2.55383	0.325488	0	1.6214	1.67458	1.59807	0.570516	0	-0.56155	-0.524897	-0.824764	1.08973	-1.0442	-1.54372	-0.385962	1.45144	-0.952781	0.525548	0.560404	0.904821	0.228744	-1.52067	-0.730726	0.562549
1986	1	56	3.31662	11	1	210	14.4914	213	224	14.9666	204	14.2829	26	5.1	0	0	122.253	2	8.67	2.22	69.7475	-1.06934	2.62894	2.6665	2.80421	2.55383	0.325488	0	1.6214	1.67458	1.59807	0.570516	0	2.23907	1.94104	-0.698323	1.08973	-1.0442	-1.54372	-0.385962	1.45144	-0.952781	0.525548	0.560404	0.904821	0.228744	-1.52067	-0.730726	0.562549
1986	1	56	1	1	1	210	14.4914	213	224	14.9666	204	14.2829	26	5.1	0	0	122.253	2	8.67	2.22	69.7475	-1.06934	2.62894	2.6665	2.80421	2.55383	0.325488	0	1.6214	1.67458	1.59807	0.570516	0	-0.87273	-1.06181	-0.698323	1.08973	-1.0442	-1.54372	-0.385962	1.45144	-0.952781	0.525548	0.560404	0.904821	0.228744	-1.52067	-0.730726	0.562549
1986	1	59	1	1	1	210	14.4914	213	224	14.9666	204	14.2829	26	5.1	0	0	122.253	2	8.67	2.22	69.7475	-1.06934	2.62894	2.6665	2.80421	2.55383	0.325488	0	1.6214	1.67458	1.59807	0.570516	0	-0.87273	-1.06181	-0.318999	1.08973	-1.0442	-1.54372	-0.385962	1.45144	-0.952781	0.525548	0.560404	0.904821	0.228744	-1.52067	-0.730726	0.562549
1986	1	60	3	9	1	210	14.4914	213	224	14.9666	204	14.2829	26	5.1	0	0	122.253	2	8.67	2.22	69.7475	-1.06934	2.62894	2.6665	2.80421	2.55383	0.325488	0	1.6214	1.67458	1.59807	0.570516	0	1.61671	1.53062	-0.192558	1.08973	-1.0442	-1.54372	-0.385962	1.45144	-0.952781	0.525548	0.560404	0.904821	0.228744	-1.52067	-0.730726	0.562549
1986	1	61	3.4641	12	1	210	14.4914	213	224	14.9666	204	14.2829	26	5.1	0	0	122.253	2	8.67	2.22	69.7475	-1.06934	2.62894	2.6665	2.80421	2.55383	0.325488	0	1.6214	1.67458	1.59807	0.570516	0	2.55025	2.1322	-0.0661162	1.08973	-1.0442	-1.54372	-0.385962	1.45144	-0.952781	0.525548	0.560404	0.904821	0.228744	-1.52067	-0.730726	0.562549
1986	1	62	2.44949	6	1	210	14.4914	213	224	14.9666	204	14.2829	26	5.1	0	0	122.253	2	8.67	2.22	69.7475	-1.06934	2.62894	2.6665	2.80421	2.55383	0.325488	0	1.6214	1.67458	1.59807	0.570516	0	0.68317	0.817044	0.060325	1.08973	-1.0442	-1.54372	-0.385962	1.45144	-0.952781	0.525548	0.560404	0.904821	0.228744	-1.52067	-0.730726	0.562549
1986	1	64	3	9	1	210	14.4914	213	224	14.9666	204	14.2829	26	5.1	0	0	122.253	2	8.67	2.22	69.7475	-1.06934	2.62894	2.6665	2.80421	2.55383	0.325488	0	1.6214	1.67458	1.59807	0.570516	0	1.61671	1.53062	0.313208	1.08973	-1.0442	-1.54372	-0.385962	1.45144	-0.952781	0.525548	0.560404	0.904821	0.228744	-1.52067	-0.730726	0.562549
1986	1	65	2.82843	8	1	210	14.4914	213	224	14.9666	204	14.2829	26	5.1	0	0	122.253	2	8.67	2.22	69.7475	-1.06934	2.62894	2.6665	2.80421	2.55383	0.325488	0	1.6214	1.67458	1.59807	0.570516	0	1.30553	1.30823	0.439649	1.08973	-1.0442	-1.54372	-0.385962	1.45144	-0.952781	0.525548	0.560404	0.904821	0.228744	-1.52067	-0.730726	0.562549
1986	1	66	2.23607	5	1	210	14.4914	213	224	14.9666	204	14.2829	26	5.1	0	0	122.253	2	8.67	2.22	69.7475	-1.06934	2.62894	2.6665	2.80421	2.55383	0.325488	0	1.6214	1.67458	1.59807	0.570516	0	0.37199	0.540403	0.56609	1.08973	-1.0442	-1.54372	-0.385962	1.45144	-0.952781	0.525548	0.560404	0.904821	0.228744	-1.52067	-0.730726	0.562549
1986	1	78	2.44949	6	1	210	14.4914	213	224	14.9666	204	14.2829	26	5.1	0	0	122.253	2	8.67	2.22	69.7475	-1.06934	2.62894	2.6665	2.80421	2.55383	0.325488	0	1.6214	1.67458	1.59807	0.570516	0	0.68317	0.817044	2.08339	1.08973	-1.0442	-1.54372	-0.385962	1.45144	-0.952781	0.525548	0.560404	0.904821	0.228744	-1.52067	-0.730726	0.562549
1987	0	45	1	1	1	205	14.3178	210	213	14.5945	224	14.97	44	6.63	0	0	119.596	5	8.43	2.55	69.7475	-1.29791	2.56635	2.62894	2.6665	2.80421	0.550826	0	1.60198	1.63294	1.67458	0.742177	0	-0.87273	-1.06181	-2.08918	1.00747	-0.396794	-1.84422	0.5114	1.45144	-1.18665	0.359133	0.459499	0.527859	0.912219	-1.15928	-0.730726	0.398255
1987	1	50	1	1	1	205	14.3178	210	213	14.5945	224	14.97	44	6.63	0	0	119.596	5	8.43	2.55	69.7475	-1.29791	2.56635	2.62894	2.6665	2.80421	0.550826	0	1.60198	1.63294	1.67458	0.742177	0	-0.87273	-1.06181	-1.45697	1.00747	-0.396794	-1.84422	0.5114	1.45144	-1.18665	0.359133	0.459499	0.527859	0.912219	-1.15928	-0.730726	0.398255
1987	1	56	1.73205	3	1	205	14.3178	210	213	14.5945	224	14.97	44	6.63	0	0	119.596	5	8.43	2.55	69.7475	-1.29791	2.56635	2.62894	2.6665	2.80421	0.550826	0	1.60198	1.63294	1.67458	0.742177	0	-0.25037	-0.112911	-0.698323	1.00747	-0.396794	-1.84422	0.5114	1.45144	-1.18665	0.359133	0.459499	0.527859	0.912219	-1.15928	-0.730726	0.398255
1987	1	57	1.41421	2	1	205	14.3178	210	213	14.5945	224	14.97	44	6.63	0	0	119.596	5	8.43	2.55	69.7475	-1.29791	2.56635	2.62894	2.6665	2.80421	0.550826	0	1.60198	1.63294	1.67458	0.742177	0	-0.56155	-0.524897	-0.571881	1.00747	-0.396794	-1.84422	0.5114	1.45144	-1.18665	0.359133	0.459499	0.527859	0.912219	-1.15928	-0.730726	0.398255
1987	1	57	2.64575	7	1	205	14.3178	210	213	14.5945	224	14.97	44	6.63	0	0	119.596	5	8.43	2.55	69.7475	-1.29791	2.56635	2.62894	2.6665	2.80421	0.550826	0	1.60198	1.63294	1.67458	0.742177	0	0.99435	1.07144	-0.571881	1.00747	-0.396794	-1.84422	0.5114	1.45144	-1.18665	0.359133	0.459499	0.527859	0.912219	-1.15928	-0.730726	0.398255
1987	1	57	1	1	1	205	14.3178	210	213	14.5945	224	14.97	44	6.63	0	0	119.596	5	8.43	2.55	69.7475	-1.29791	2.56635	2.62894	2.6665	2.80421	0.550826	0	1.60198	1.63294	1.67458	0.742177	0	-0.87273	-1.06181	-0.571881	1.00747	-0.396794	-1.84422	0.5114	1.45144	-1.18665	0.359133	0.459499	0.527859	0.912219	-1.15928	-0.730726	0.398255
1987	0	60	3.16228	10	1	205	14.3178	210	213	14.5945	224	14.97	44	6.63	0	0	119.596	5	8.43	2.55	69.7475	-1.29791	2.56635	2.62894	2.6665	2.80421	0.550826	0	1.60198	1.63294	1.67458	0.742177	0	1.92789	1.74097	-0.192558	1.00747	-0.396794	-1.84422	0.5114	1.45144	-1.18665	0.359133	0.459499	0.527859	0.912219	-1.15928	-0.730726	0.398255
1987	1	63	1.73205	3	1	205	14.3178	210	213	14.5945	224	14.97	44	6.63	0	0	119.596	5	8.43	2.55	69.7475	-1.29791	2.56635	2.62894	2.6665	2.80421	0.550826	0	1.60198	1.63294	1.67458	0.742177	0	-0.25037	-0.112911	0.186766	1.00747	-0.396794	-1.84422	0.5114	1.45144	-1.18665	0.359133	0.459499	0.527859	0.912219	-1.15928	-0.730726	0.398255
1987	1	64	2.64575	7	1	205	14.3178	210	213	14.5945	224	14.97	44	6.63	0	0	119.596	5	8.43	2.55	69.7475	-1.29791	2.56635	2.62894	2.6665	2.80421	0.550826	0	1.60198	1.63294	1.67458	0.742177	0	0.99435	1.07144	0.313208	1.00747	-0.396794	-1.84422	0.5114	1.45144	-1.18665	0.359133	0.459499	0.527859	0.912219	-1.15928	-0.730726	0.398255
1987	1	64	2.64575	7	1	205	14.3178	210	213	14.5945	224	14.97	44	6.63	0	0	119.596	5	8.43	2.55	69.7475	-1.29791	2.56635	2.62894	2.6665	2.80421	0.550826	0	1.60198	1.63294	1.67458	0.742177	0	0.99435	1.07144	0.313208	1.00747	-0.396794	-1.84422	0.5114	1.45144	-1.18665	0.359133	0.459499	0.527859	0.912219	-1.15928	-0.730726	0.398255
1987	1	66	1.41421	2	1	205	14.3178	210	213	14.5945	224	14.97	44	6.63	0	0	119.596	5	8.43	2.55	69.7475	-1.29791	2.56635	2.62894	2.6665	2.80421	0.550826	0	1.60198	1.63294	1.67458	0.742177	0	-0.56155	-0.524897	0.56609	1.00747	-0.396794	-1.84422	0.5114	1.45144	-1.18665	0.359133	0.459499	0.527859	0.912219	-1.15928	-0.730726	0.398255
1987	1	67	2	4	1	205	14.3178	210	213	14.5945	224	14.97	44	6.63	0	0	119.596	5	8.43	2.55	69.7475	-1.29791	2.56635	2.62894	2.6665	2.80421	0.550826	0	1.60198	1.63294	1.67458	0.742177	0	0.06081	0.234409	0.692531	1.00747	-0.396794	-1.84422	0.5114	1.45144	-1.18665	0.359133	0.459499	0.527859	0.912219	-1.15928	-0.730726	0.398255
1987	1	68	1.41421	2	1	205	14.3178	210	213	14.5945	224	14.97	44	6.63	0	0	119.596	5	8.43	2.55	69.7475	-1.29791	2.56635	2.62894	2.6665	2.80421	0.550826	0	1.60198	1.63294	1.67458	0.742177	0	-0.56155	-0.524897	0.818973	1.00747	-0.396794	-1.84422	0.5114	1.45144	-1.18665	0.359133	0.459499	0.527859	0.912219	-1.15928	-0.730726	0.398255
1987	1	79	1.73205	3	1	205	14.3178	210	213	14.5945	224	14.97	44	6.63	0	0	119.596	5	8.43	2.55	69.7475	-1.29791	2.56635	2.62894	2.6665	2.80421	0.550826	0	1.60198	1.63294	1.67458	0.742177	0	-0.25037	-0.112911	2.20983	1.00747	-0.396794	-1.84422	0.5114	1.45144	-1.18665	0.359133	0.459499	0.527859	0.912219	-1.15928	-0.730726	0.398255
1988	1	47	1	1	1	197	14.0357	205	210	14.4914	213	14.59	59	7.68	0	0	115.612	2	9.9	2.34	69.7475	-1.20956	2.4662	2.56635	2.62894	2.6665	0.738608	0	1.57041	1.6214	1.63294	0.859423	0	-0.87273	-1.06181	-1.83629	0.884084	-1.0442	-0.00363513	-0.0596487	1.45144	-1.09625	0.09287	0.291323	0.425051	0.536307	-0.858129	-0.730726	0.131162
1988	1	49	1	1	1	197	14.0357	205	210	14.4914	213	14.59	59	7.68	0	0	115.612	2	9.9	2.34	69.7475	-1.20956	2.4662	2.56635	2.62894	2.6665	0.738608	0	1.57041	1.6214	1.63294	0.859423	0	-0.87273	-1.06181	-1.58341	0.884084	-1.0442	-0.00363513	-0.0596487	1.45144	-1.09625	0.09287	0.291323	0.425051	0.536307	-0.858129	-0.730726	0.131162
1988	1	54	1	1	1	197	14.0357	205	210	14.4914	213	14.59	59	7.68	0	0	115.612	2	9.9	2.34	69.7475	-1.20956	2.4662	2.56635	2.62894	2.6665	0.738608	0	1.57041	1.6214	1.63294	0.859423	0	-0.87273	-1.06181	-0.951205	0.884084	-1.0442	-0.00363513	-0.0596487	1.45144	-1.09625	0.09287	0.291323	0.425051	0.536307	-0.858129	-0.730726	0.131162
1988	1	55	1.73205	3	1	197	14.0357	205	210	14.4914	213	14.59	59	7.68	0	0	115.612	2	9.9	2.34	69.7475	-1.20956	2.4662	2.56635	2.62894	2.6665	0.738608	0	1.57041	1.6214	1.63294	0.859423	0	-0.25037	-0.112911	-0.824764	0.884084	-1.0442	-0.00363513	-0.0596487	1.45144	-1.09625	0.09287	0.291323	0.425051	0.536307	-0.858129	-0.730726	0.131162
1988	1	57	1	1	1	197	14.0357	205	210	14.4914	213	14.59	59	7.68	0	0	115.612	2	9.9	2.34	69.7475	-1.20956	2.4662	2.56635	2.62894	2.6665	0.738608	0	1.57041	1.6214	1.63294	0.859423	0	-0.87273	-1.06181	-0.571881	0.884084	-1.0442	-0.00363513	-0.0596487	1.45144	-1.09625	0.09287	0.291323	0.425051	0.536307	-0.858129	-0.730726	0.131162
1988	1	58	1	1	1	197	14.0357	205	210	14.4914	213	14.59	59	7.68	0	0	115.612	2	9.9	2.34	69.7475	-1.20956	2.4662	2.56635	2.62894	2.6665	0.738608	0	1.57041	1.6214	1.63294	0.859423	0	-0.87273	-1.06181	-0.44544	0.884084	-1.0442	-0.00363513	-0.0596487	1.45144	-1.09625	0.09287	0.291323	0.425051	0.536307	-0.858129	-0.730726	0.131162
1988	1	58	1	1	1	197	14.0357	205	210	14.4914	213	14.59	59	7.68	0	0	115.612	2	9.9	2.34	69.7475	-1.20956	2.4662	2.56635	2.62894	2.6665	0.738608	0	1.57041	1.6214	1.63294	0.859423	0	-0.87273	-1.06181	-0.44544	0.884084	-1.0442	-0.00363513	-0.0596487	1.45144	-1.09625	0.09287	0.291323	0.425051	0.536307	-0.858129	-0.730726	0.131162
1988	1	59	1.73205	3	1	197	14.0357	205	210	14.4914	213	14.59	59	7.68	0	0	115.612	2	9.9	2.34	69.7475	-1.20956	2.4662	2.56635	2.62894	2.6665	0.738608	0	1.57041	1.6214	1.63294	0.859423	0	-0.25037	-0.112911	-0.318999	0.884084	-1.0442	-0.00363513	-0.0596487	1.45144	-1.09625	0.09287	0.291323	0.425051	0.536307	-0.858129	-0.730726	0.131162
1988	1	61	1.41421	2	1	197	14.0357	205	210	14.4914	213	14.59	59	7.68	0	0	115.612	2	9.9	2.34	69.7475	-1.20956	2.4662	2.56635	2.62894	2.6665	0.738608	0	1.57041	1.6214	1.63294	0.859423	0	-0.56155	-0.524897	-0.0661162	0.884084	-1.0442	-0.00363513	-0.0596487	1.45144	-1.09625	0.09287	0.291323	0.425051	0.536307	-0.858129	-0.730726	0.131162
1988	1	63	3	9	1	197	14.0357	205	210	14.4914	213	14.59	59	7.68	0	0	115.612	2	9.9	2.34	69.7475	-1.20956	2.4662	2.56635	2.62894	2.6665	0.738608	0	1.57041	1.6214	1.63294	0.859423	0	1.61671	1.53062	0.186766	0.884084	-1.0442	-0.00363513	-0.0596487	1.45144	-1.09625	0.09287	0.291323	0.425051	0.536307	-0.858129	-0.730726	0.131162
1988	1	63	2.23607	5	1	197	14.0357	205	210	14.4914	213	14.59	59	7.68	0	0	115.612	2	9.9	2.34	69.7475	-1.20956	2.4662	2.56635	2.62894	2.6665	0.738608	0	1.57041	1.6214	1.63294	0.859423	0	0.37199	0.540403	0.186766	0.884084	-1.0442	-0.00363513	-0.0596487	1.45144	-1.09625	0.09287	0.291323	0.425051	0.536307	-0.858129	-0.730726	0.131162
1988	1	65	1	1	1	197	14.0357	205	210	14.4914	213	14.59	59	7.68	0	0	115.612	2	9.9	2.34	69.7475	-1.20956	2.4662	2.56635	2.62894	2.6665	0.738608	0	1.57041	1.6214	1.63294	0.859423	0	-0.87273	-1.06181	0.439649	0.884084	-1.0442	-0.00363513	-0.0596487	1.45144	-1.09625	0.09287	0.291323	0.425051	0.536307	-0.858129	-0.730726	0.131162
1988	1	66	1.41421	2	1	197	14.0357	205	210	14.4914	213	14.59	59	7.68	0	0	115.612	2	9.9	2.34	69.7475	-1.20956	2.4662	2.56635	2.62894	2.6665	0.738608	0	1.57041	1.6214	1.63294	0.859423	0	-0.56155	-0.524897	0.56609	0.884084	-1.0442	-0.00363513	-0.0596487	1.45144	-1.09625	0.09287	0.291323	0.425051	0.536307	-0.858129	-0.730726	0.131162
1988	1	66	1.41421	2	1	197	14.0357	205	210	14.4914	213	14.59	59	7.68	0	0	115.612	2	9.9	2.34	69.7475	-1.20956	2.4662	2.56635	2.62894	2.6665	0.738608	0	1.57041	1.6214	1.63294	0.859423	0	-0.56155	-0.524897	0.56609	0.884084	-1.0442	-0.00363513	-0.0596487	1.45144	-1.09625	0.09287	0.291323	0.425051	0.536307	-0.858129	-0.730726	0.131162
1988	1	67	1	1	1	197	14.0357	205	210	14.4914	213	14.59	59	7.68	0	0	115.612	2	9.9	2.34	69.7475	-1.20956	2.4662	2.56635	2.62894	2.6665	0.738608	0	1.57041	1.6214	1.63294	0.859423	0	-0.87273	-1.06181	0.692531	0.884084	-1.0442	-0.00363513	-0.0596487	1.45144	-1.09625	0.09287	0.291323	0.425051	0.536307	-0.858129	-0.730726	0.131162
1988	1	70	2.82843	8	1	197	14.0357	205	210	14.4914	213	14.59	59	7.68	0	0	115.612	2	9.9	2.34	69.7475	-1.20956	2.4662	2.56635	2.62894	2.6665	0.738608	0	1.57041	1.6214	1.63294	0.859423	0	1.30553	1.30823	1.07186	0.884084	-1.0442	-0.00363513	-0.0596487	1.45144	-1.09625	0.09287	0.291323	0.425051	0.536307	-0.858129	-0.730726	0.131162
1988	1	71	2.44949	6	1	197	14.0357	205	210	14.4914	213	14.59	59	7.68	0	0	115.612	2	9.9	2.34	69.7475	-1.20956	2.4662	2.56635	2.62894	2.6665	0.738608	0	1.57041	1.6214	1.63294	0.859423	0	0.68317	0.817044	1.1983	0.884084	-1.0442	-0.00363513	-0.0596487	1.45144	-1.09625	0.09287	0.291323	0.425051	0.536307	-0.858129	-0.730726	0.131162
1988	1	72	2	4	1	197	14.0357	205	210	14.4914	213	14.59	59	7.68	0	0	115.612	2	9.9	2.34	69.7475	-1.20956	2.4662	2.56635	2.62894	2.6665	0.738608	0	1.57041	1.6214	1.63294	0.859423	0	0.06081	0.234409	1.32474	0.884084	-1.0442	-0.00363513	-0.0596487	1.45144	-1.09625	0.09287	0.291323	0.425051	0.536307	-0.858129	-0.730726	0.131162
1988	1	76	2.23607	5	1	197	14.0357	205	210	14.4914	213	14.59	59	7.68	0	0	115.612	2	9.9	2.34	69.7475	-1.20956	2.4662	2.56635	2.62894	2.6665	0.738608	0	1.57041	1.6214	1.63294	0.859423	0	0.37199	0.540403	1.8305	0.884084	-1.0442	-0.00363513	-0.0596487	1.45144	-1.09625	0.09287	0.291323	0.425051	0.536307	-0.858129	-0.730726	0.131162
1989	1	49	1	1	1	158	12.5698	197	205	14.3178	210	14.49	59	7.68	0	0	62.4838	2	10.41	1.79	69.7475	-1.00862	1.97797	2.4662	2.56635	2.62894	0.738608	0	1.4064	1.60198	1.6214	0.859423	0	-0.87273	-1.06181	-1.58341	-0.761089	-1.0442	0.634936	-1.55525	1.45144	-0.890652	-1.20516	0.0222426	0.253704	0.433786	-0.858129	-0.730726	-1.25647
1989	1	50	1	1	1	158	12.5698	197	205	14.3178	210	14.49	59	7.68	0	0	62.4838	2	10.41	1.79	69.7475	-1.00862	1.97797	2.4662	2.56635	2.62894	0.738608	0	1.4064	1.60198	1.6214	0.859423	0	-0.87273	-1.06181	-1.45697	-0.761089	-1.0442	0.634936	-1.55525	1.45144	-0.890652	-1.20516	0.0222426	0.253704	0.433786	-0.858129	-0.730726	-1.25647
1989	1	55	1	1	1	158	12.5698	197	205	14.3178	210	14.49	59	7.68	0	0	62.4838	2	10.41	1.79	69.7475	-1.00862	1.97797	2.4662	2.56635	2.62894	0.738608	0	1.4064	1.60198	1.6214	0.859423	0	-0.87273	-1.06181	-0.824764	-0.761089	-1.0442	0.634936	-1.55525	1.45144	-0.890652	-1.20516	0.0222426	0.253704	0.433786	-0.858129	-0.730726	-1.25647
1989	1	56	1	1	1	158	12.5698	197	205	14.3178	210	14.49	59	7.68	0	0	62.4838	2	10.41	1.79	69.7475	-1.00862	1.97797	2.4662	2.56635	2.62894	0.738608	0	1.4064	1.60198	1.6214	0.859423	0	-0.87273	-1.06181	-0.698323	-0.761089	-1.0442	0.634936	-1.55525	1.45144	-0.890652	-1.20516	0.0222426	0.253704	0.433786	-0.858129	-0.730726	-1.25647
1989	1	59	1.41421	2	1	158	12.5698	197	205	14.3178	210	14.49	59	7.68	0	0	62.4838	2	10.41	1.79	69.7475	-1.00862	1.97797	2.4662	2.56635	2.62894	0.738608	0	1.4064	1.60198	1.6214	0.859423	0	-0.56155	-0.524897	-0.318999	-0.761089	-1.0442	0.634936	-1.55525	1.45144	-0.890652	-1.20516	0.0222426	0.253704	0.433786	-0.858129	-0.730726	-1.25647
1989	0	60	3	9	1	158	12.5698	197	205	14.3178	210	14.49	59	7.68	0	0	62.4838	2	10.41	1.79	69.7475	-1.00862	1.97797	2.4662	2.56635	2.62894	0.738608	0	1.4064	1.60198	1.6214	0.859423	0	1.61671	1.53062	-0.192558	-0.761089	-1.0442	0.634936	-1.55525	1.45144	-0.890652	-1.20516	0.0222426	0.253704	0.433786	-0.858129	-0.730726	-1.25647
1989	1	61	2.23607	5	1	158	12.5698	197	205	14.3178	210	14.49	59	7.68	0	0	62.4838	2	10.41	1.79	69.7475	-1.00862	1.97797	2.4662	2.56635	2.62894	0.738608	0	1.4064	1.60198	1.6214	0.859423	0	0.37199	0.540403	-0.0661162	-0.761089	-1.0442	0.634936	-1.55525	1.45144	-0.890652	-1.20516	0.0222426	0.253704	0.433786	-0.858129	-0.730726	-1.25647
1989	1	64	2.82843	8	1	158	12.5698	197	205	14.3178	210	14.49	59	7.68	0	0	62.4838	2	10.41	1.79	69.7475	-1.00862	1.97797	2.4662	2.56635	2.62894	0.738608	0	1.4064	1.60198	1.6214	0.859423	0	1.30553	1.30823	0.313208	-0.761089	-1.0442	0.634936	-1.55525	1.45144	-0.890652	-1.20516	0.0222426	0.253704	0.433786	-0.858129	-0.730726	-1.25647
1989	1	65	2	4	1	158	12.5698	197	205	14.3178	210	14.49	59	7.68	0	0	62.4838	2	10.41	1.79	69.7475	-1.00862	1.97797	2.4662	2.56635	2.62894	0.738608	0	1.4064	1.60198	1.6214	0.859423	0	0.06081	0.234409	0.439649	-0.761089	-1.0442	0.634936	-1.55525	1.45144	-0.890652	-1.20516	0.0222426	0.253704	0.433786	-0.858129	-0.730726	-1.25647
1989	1	66	1.73205	3	1	158	12.5698	197	205	14.3178	210	14.49	59	7.68	0	0	62.4838	2	10.41	1.79	69.7475	-1.00862	1.97797	2.4662	2.56635	2.62894	0.738608	0	1.4064	1.60198	1.6214	0.859423	0	-0.25037	-0.112911	0.56609	-0.761089	-1.0442	0.634936	-1.55525	1.45144	-0.890652	-1.20516	0.0222426	0.253704	0.433786	-0.858129	-0.730726	-1.25647
1989	1	66	2.64575	7	1	158	12.5698	197	205	14.3178	210	14.49	59	7.68	0	0	62.4838	2	10.41	1.79	69.7475	-1.00862	1.97797	2.4662	2.56635	2.62894	0.738608	0	1.4064	1.60198	1.6214	0.859423	0	0.99435	1.07144	0.56609	-0.761089	-1.0442	0.634936	-1.55525	1.45144	-0.890652	-1.20516	0.0222426	0.253704	0.433786	-0.858129	-0.730726	-1.25647
1989	1	67	2.44949	6	1	158	12.5698	197	205	14.3178	210	14.49	59	7.68	0	0	62.4838	2	10.41	1.79	69.7475	-1.00862	1.97797	2.4662	2.56635	2.62894	0.738608	0	1.4064	1.60198	1.6214	0.859423	0	0.68317	0.817044	0.692531	-0.761089	-1.0442	0.634936	-1.55525	1.45144	-0.890652	-1.20516	0.0222426	0.253704	0.433786	-0.858129	-0.730726	-1.25647
1989	1	70	1.73205	3	1	158	12.5698	197	205	14.3178	210	14.49	59	7.68	0	0	62.4838	2	10.41	1.79	69.7475	-1.00862	1.97797	2.4662	2.56635	2.62894	0.738608	0	1.4064	1.60198	1.6214	0.859423	0	-0.25037	-0.112911	1.07186	-0.761089	-1.0442	0.634936	-1.55525	1.45144	-0.890652	-1.20516	0.0222426	0.253704	0.433786	-0.858129	-0.730726	-1.25647
1989	1	71	1.73205	3	1	158	12.5698	197	205	14.3178	210	14.49	59	7.68	0	0	62.4838	2	10.41	1.79	69.7475	-1.00862	1.97797	2.4662	2.56635	2.62894	0.738608	0	1.4064	1.60198	1.6214	0.859423	0	-0.25037	-0.112911	1.1983	-0.761089	-1.0442	0.634936	-1.55525	1.45144	-0.890652	-1.20516	0.0222426	0.253704	0.433786	-0.858129	-0.730726	-1.25647
1989	1	73	2.44949	6	1	158	12.5698	197	205	14.3178	210	14.49	59	7.68	0	0	62.4838	2	10.41	1.79	69.7475	-1.00862	1.97797	2.4662	2.56635	2.62894	0.738608	0	1.4064	1.60198	1.6214	0.859423	0	0.68317	0.817044	1.45118	-0.761089	-1.0442	0.634936	-1.55525	1.45144	-0.890652	-1.20516	0.0222426	0.253704	0.433786	-0.858129	-0.730726	-1.25647
1989	1	73	2.23607	5	1	158	12.5698	197	205	14.3178	210	14.49	59	7.68	0	0	62.4838	2	10.41	1.79	69.7475	-1.00862	1.97797	2.4662	2.56635	2.62894	0.738608	0	1.4064	1.60198	1.6214	0.859423	0	0.37199	0.540403	1.45118	-0.761089	-1.0442	0.634936	-1.55525	1.45144	-0.890652	-1.20516	0.0222426	0.253704	0.433786	-0.858129	-0.730726	-1.25647
1989	1	75	2.64575	7	1	158	12.5698	197	205	14.3178	210	14.49	59	7.68	0	0	62.4838	2	10.41	1.79	69.7475	-1.00862	1.97797	2.4662	2.56635	2.62894	0.738608	0	1.4064	1.60198	1.6214	0.859423	0	0.99435	1.07144	1.70406	-0.761089	-1.0442	0.634936	-1.55525	1.45144	-0.890652	-1.20516	0.0222426	0.253704	0.433786	-0.858129	-0.730726	-1.25647
1989	1	75	1.41421	2	1	158	12.5698	197	205	14.3178	210	14.49	59	7.68	0	0	62.4838	2	10.41	1.79	69.7475	-1.00862	1.97797	2.4662	2.56635	2.62894	0.738608	0	1.4064	1.60198	1.6214	0.859423	0	-0.56155	-0.524897	1.70406	-0.761089	-1.0442	0.634936	-1.55525	1.45144	-0.890652	-1.20516	0.0222426	0.253704	0.433786	-0.858129	-0.730726	-1.25647
1990	1	52	1	1	1	177	13.3041	158	197	14.0357	205	14.32	41	6.4	0	1	94.3606	4	10.37	2.57	66.6787	-1.22059	2.21582	1.97797	2.4662	2.56635	0.51327	0	1.48856	1.57041	1.60198	0.716429	0	-0.87273	-1.06181	-1.20409	0.226015	-0.612595	0.584852	0.565785	0.079013	-1.10754	-0.572788	-1.28953	-0.0204511	0.262917	-1.21951	-0.730726	-0.561331
1990	1	54	1	1	1	177	13.3041	158	197	14.0357	205	14.32	41	6.4	0	1	94.3606	4	10.37	2.57	66.6787	-1.22059	2.21582	1.97797	2.4662	2.56635	0.51327	0	1.48856	1.57041	1.60198	0.716429	0	-0.87273	-1.06181	-0.951205	0.226015	-0.612595	0.584852	0.565785	0.079013	-1.10754	-0.572788	-1.28953	-0.0204511	0.262917	-1.21951	-0.730726	-0.561331
1990	1	54	1	1	1	177	13.3041	158	197	14.0357	205	14.32	41	6.4	0	1	94.3606	4	10.37	2.57	66.6787	-1.22059	2.21582	1.97797	2.4662	2.56635	0.51327	0	1.48856	1.57041	1.60198	0.716429	0	-0.87273	-1.06181	-0.951205	0.226015	-0.612595	0.584852	0.565785	0.079013	-1.10754	-0.572788	-1.28953	-0.0204511	0.262917	-1.21951	-0.730726	-0.561331
1990	1	57	1	1	1	177	13.3041	158	197	14.0357	205	14.32	41	6.4	0	1	94.3606	4	10.37	2.57	66.6787	-1.22059	2.21582	1.97797	2.4662	2.56635	0.51327	0	1.48856	1.57041	1.60198	0.716429	0	-0.87273	-1.06181	-0.571881	0.226015	-0.612595	0.584852	0.565785	0.079013	-1.10754	-0.572788	-1.28953	-0.0204511	0.262917	-1.21951	-0.730726	-0.561331
1990	1	59	1	1	1	177	13.3041	158	197	14.0357	205	14.32	41	6.4	0	1	94.3606	4	10.37	2.57	66.6787	-1.22059	2.21582	1.97797	2.4662	2.56635	0.51327	0	1.48856	1.57041	1.60198	0.716429	0	-0.87273	-1.06181	-0.318999	0.226015	-0.612595	0.584852	0.565785	0.079013	-1.10754	-0.572788	-1.28953	-0.0204511	0.262917	-1.21951	-0.730726	-0.561331
1990	1	65	1.41421	2	1	177	13.3041	158	197	14.0357	205	14.32	41	6.4	0	1	94.3606	4	10.37	2.57	66.6787	-1.22059	2.21582	1.97797	2.4662	2.56635	0.51327	0	1.48856	1.57041	1.60198	0.716429	0	-0.56155	-0.524897	0.439649	0.226015	-0.612595	0.584852	0.565785	0.079013	-1.10754	-0.572788	-1.28953	-0.0204511	0.262917	-1.21951	-0.730726	-0.561331
1991	1	51	1	1	1	192	13.8564	177	158	12.5698	197	14.04	69	8.31	0	0	95	2	9.23	1.86	66.6787	-1.32719	2.40361	2.21582	1.97797	2.4662	0.863796	0	1.55036	1.4064	1.57041	0.929406	0	-0.87273	-1.06181	-1.33053	0.245815	-1.0442	-0.842542	-1.3649	0.079013	-1.21661	-0.0735445	-0.650459	-1.35696	-0.0104726	-0.657359	-0.730726	-0.0385337
1991	1	54	1	1	1	192	13.8564	177	158	12.5698	197	14.04	69	8.31	0	0	95	2	9.23	1.86	66.6787	-1.32719	2.40361	2.21582	1.97797	2.4662	0.863796	0	1.55036	1.4064	1.57041	0.929406	0	-0.87273	-1.06181	-0.951205	0.245815	-1.0442	-0.842542	-1.3649	0.079013	-1.21661	-0.0735445	-0.650459	-1.35696	-0.0104726	-0.657359	-0.730726	-0.0385337
1991	1	55	3.4641	12	1	192	13.8564	177	158	12.5698	197	14.04	69	8.31	0	0	95	2	9.23	1.86	66.6787	-1.32719	2.40361	2.21582	1.97797	2.4662	0.863796	0	1.55036	1.4064	1.57041	0.929406	0	2.55025	2.1322	-0.824764	0.245815	-1.0442	-0.842542	-1.3649	0.079013	-1.21661	-0.0735445	-0.650459	-1.35696	-0.0104726	-0.657359	-0.730726	-0.0385337
1991	1	58	1	1	1	192	13.8564	177	158	12.5698	197	14.04	69	8.31	0	0	95	2	9.23	1.86	66.6787	-1.32719	2.40361	2.21582	1.97797	2.4662	0.863796	0	1.55036	1.4064	1.57041	0.929406	0	-0.87273	-1.06181	-0.44544	0.245815	-1.0442	-0.842542	-1.3649	0.079013	-1.21661	-0.0735445	-0.650459	-1.35696	-0.0104726	-0.657359	-0.730726	-0.0385337
1991	1	59	1	1	1	192	13.8564	177	158	12.5698	197	14.04	69	8.31	0	0	95	2	9.23	1.86	66.6787	-1.32719	2.40361	2.21582	1.97797	2.4662	0.863796	0	1.55036	1.4064	1.57041	0.929406	0	-0.87273	-1.06181	-0.318999	0.245815	-1.0442	-0.842542	-1.3649	0.079013	-1.21661	-0.0735445	-0.650459	-1.35696	-0.0104726	-0.657359	-0.730726	-0.0385337
1991	1	59	2.44949	6	1	192	13.8564	177	158	12.5698	197	14.04	69	8.31	0	0	95	2	9.23	1.86	66.6787	-1.32719	2.40361	2.21582	1.97797	2.4662	0.863796	0	1.55036	1.4064	1.57041	0.929406	0	0.68317	0.817044	-0.318999	0.245815	-1.0442	-0.842542	-1.3649	0.079013	-1.21661	-0.0735445	-0.650459	-1.35696	-0.0104726	-0.657359	-0.730726	-0.0385337
1991	1	60	3.16228	10	1	192	13.8564	177	158	12.5698	197	14.04	69	8.31	0	0	95	2	9.23	1.86	66.6787	-1.32719	2.40361	2.21582	1.97797	2.4662	0.863796	0	1.55036	1.4064	1.57041	0.929406	0	1.92789	1.74097	-0.192558	0.245815	-1.0442	-0.842542	-1.3649	0.079013	-1.21661	-0.0735445	-0.650459	-1.35696	-0.0104726	-0.657359	-0.730726	-0.0385337
1991	1	62	3.4641	12	1	192	13.8564	177	158	12.5698	197	14.04	69	8.31	0	0	95	2	9.23	1.86	66.6787	-1.32719	2.40361	2.21582	1.97797	2.4662	0.863796	0	1.55036	1.4064	1.57041	0.929406	0	2.55025	2.1322	0.060325	0.245815	-1.0442	-0.842542	-1.3649	0.079013	-1.21661	-0.0735445	-0.650459	-1.35696	-0.0104726	-0.657359	-0.730726	-0.0385337
1991	1	64	1.73205	3	1	192	13.8564	177	158	12.5698	197	14.04	69	8.31	0	0	95	2	9.23	1.86	66.6787	-1.32719	2.40361	2.21582	1.97797	2.4662	0.863796	0	1.55036	1.4064	1.57041	0.929406	0	-0.25037	-0.112911	0.313208	0.245815	-1.0442	-0.842542	-1.3649	0.079013	-1.21661	-0.0735445	-0.650459	-1.35696	-0.0104726	-0.657359	-0.730726	-0.0385337
1991	1	64	2	4	1	192	13.8564	177	158	12.5698	197	14.04	69	8.31	0	0	95	2	9.23	1.86	66.6787	-1.32719	2.40361	2.21582	1.97797	2.4662	0.863796	0	1.55036	1.4064	1.57041	0.929406	0	0.06081	0.234409	0.313208	0.245815	-1.0442	-0.842542	-1.3649	0.079013	-1.21661	-0.0735445	-0.650459	-1.35696	-0.0104726	-0.657359	-0.730726	-0.0385337
1991	1	65	3.16228	10	1	192	13.8564	177	158	12.5698	197	14.04	69	8.31	0	0	95	2	9.23	1.86	66.6787	-1.32719	2.40361	2.21582	1.97797	2.4662	0.863796	0	1.55036	1.4064	1.57041	0.929406	0	1.92789	1.74097	0.439649	0.245815	-1.0442	-0.842542	-1.3649	0.079013	-1.21661	-0.0735445	-0.650459	-1.35696	-0.0104726	-0.657359	-0.730726	-0.0385337
1991	1	66	3.16228	10	1	192	13.8564	177	158	12.5698	197	14.04	69	8.31	0	0	95	2	9.23	1.86	66.6787	-1.32719	2.40361	2.21582	1.97797	2.4662	0.863796	0	1.55036	1.4064	1.57041	0.929406	0	1.92789	1.74097	0.56609	0.245815	-1.0442	-0.842542	-1.3649	0.079013	-1.21661	-0.0735445	-0.650459	-1.35696	-0.0104726	-0.657359	-0.730726	-0.0385337
1991	1	67	2.64575	7	1	192	13.8564	177	158	12.5698	197	14.04	69	8.31	0	0	95	2	9.23	1.86	66.6787	-1.32719	2.40361	2.21582	1.97797	2.4662	0.863796	0	1.55036	1.4064	1.57041	0.929406	0	0.99435	1.07144	0.692531	0.245815	-1.0442	-0.842542	-1.3649	0.079013	-1.21661	-0.0735445	-0.650459	-1.35696	-0.0104726	-0.657359	-0.730726	-0.0385337
1991	1	68	1.41421	2	1	192	13.8564	177	158	12.5698	197	14.04	69	8.31	0	0	95	2	9.23	1.86	66.6787	-1.32719	2.40361	2.21582	1.97797	2.4662	0.863796	0	1.55036	1.4064	1.57041	0.929406	0	-0.56155	-0.524897	0.818973	0.245815	-1.0442	-0.842542	-1.3649	0.079013	-1.21661	-0.0735445	-0.650459	-1.35696	-0.0104726	-0.657359	-0.730726	-0.0385337
1991	1	68	3.16228	10	1	192	13.8564	177	158	12.5698	197	14.04	69	8.31	0	0	95	2	9.23	1.86	66.6787	-1.32719	2.40361	2.21582	1.97797	2.4662	0.863796	0	1.55036	1.4064	1.57041	0.929406	0	1.92789	1.74097	0.818973	0.245815	-1.0442	-0.842542	-1.3649	0.079013	-1.21661	-0.0735445	-0.650459	-1.35696	-0.0104726	-0.657359	-0.730726	-0.0385337
1991	1	69	3.4641	12	1	192	13.8564	177	158	12.5698	197	14.04	69	8.31	0	0	95	2	9.23	1.86	66.6787	-1.32719	2.40361	2.21582	1.97797	2.4662	0.863796	0	1.55036	1.4064	1.57041	0.929406	0	2.55025	2.1322	0.945414	0.245815	-1.0442	-0.842542	-1.3649	0.079013	-1.21661	-0.0735445	-0.650459	-1.35696	-0.0104726	-0.657359	-0.730726	-0.0385337
1991	1	70	2.23607	5	1	192	13.8564	177	158	12.5698	197	14.04	69	8.31	0	0	95	2	9.23	1.86	66.6787	-1.32719	2.40361	2.21582	1.97797	2.4662	0.863796	0	1.55036	1.4064	1.57041	0.929406	0	0.37199	0.540403	1.07186	0.245815	-1.0442	-0.842542	-1.3649	0.079013	-1.21661	-0.0735445	-0.650459	-1.35696	-0.0104726	-0.657359	-0.730726	-0.0385337
1991	1	70	2.44949	6	1	192	13.8564	177	158	12.5698	197	14.04	69	8.31	0	0	95	2	9.23	1.86	66.6787	-1.32719	2.40361	2.21582	1.97797	2.4662	0.863796	0	1.55036	1.4064	1.57041	0.929406	0	0.68317	0.817044	1.07186	0.245815	-1.0442	-0.842542	-1.3649	0.079013	-1.21661	-0.0735445	-0.650459	-1.35696	-0.0104726	-0.657359	-0.730726	-0.0385337
1991	0	72	2.23607	5	1	192	13.8564	177	158	12.5698	197	14.04	69	8.31	0	0	95	2	9.23	1.86	66.6787	-1.32719	2.40361	2.21582	1.97797	2.4662	0.863796	0	1.55036	1.4064	1.57041	0.929406	0	0.37199	0.540403	1.32474	0.245815	-1.0442	-0.842542	-1.3649	0.079013	-1.21661	-0.0735445	-0.650459	-1.35696	-0.0104726	-0.657359	-0.730726	-0.0385337
1991	1	75	3	9	1	192	13.8564	177	158	12.5698	197	14.04	69	8.31	0	0	95	2	9.23	1.86	66.6787	-1.32719	2.40361	2.21582	1.97797	2.4662	0.863796	0	1.55036	1.4064	1.57041	0.929406	0	1.61671	1.53062	1.70406	0.245815	-1.0442	-0.842542	-1.3649	0.079013	-1.21661	-0.0735445	-0.650459	-1.35696	-0.0104726	-0.657359	-0.730726	-0.0385337
1991	1	76	1.41421	2	1	192	13.8564	177	158	12.5698	197	14.04	69	8.31	0	0	95	2	9.23	1.86	66.6787	-1.32719	2.40361	2.21582	1.97797	2.4662	0.863796	0	1.55036	1.4064	1.57041	0.929406	0	-0.56155	-0.524897	1.8305	0.245815	-1.0442	-0.842542	-1.3649	0.079013	-1.21661	-0.0735445	-0.650459	-1.35696	-0.0104726	-0.657359	-0.730726	-0.0385337
1991	1	82	2.44949	6	1	192	13.8564	177	158	12.5698	197	14.04	69	8.31	0	0	95	2	9.23	1.86	66.6787	-1.32719	2.40361	2.21582	1.97797	2.4662	0.863796	0	1.55036	1.4064	1.57041	0.929406	0	0.68317	0.817044	2.58915	0.245815	-1.0442	-0.842542	-1.3649	0.079013	-1.21661	-0.0735445	-0.650459	-1.35696	-0.0104726	-0.657359	-0.730726	-0.0385337
1992	1	50	1.41421	2	1	196	14	192	177	13.3041	158	12.57	52	7.21	0	0	71	3	10.25	2.55	66.6787	-1.26282	2.45368	2.40361	2.21582	1.97797	0.650976	0	1.56642	1.48856	1.4064	0.806831	0	-0.56155	-0.524897	-1.45697	-0.497374	-0.828395	0.4346	0.5114	0.079013	-1.15075	0.0595871	-0.145933	-0.705838	-1.34325	-0.998668	-0.730726	0.0973963
1992	1	50	1.41421	2	1	196	14	192	177	13.3041	158	12.57	52	7.21	0	0	71	3	10.25	2.55	66.6787	-1.26282	2.45368	2.40361	2.21582	1.97797	0.650976	0	1.56642	1.48856	1.4064	0.806831	0	-0.56155	-0.524897	-1.45697	-0.497374	-0.828395	0.4346	0.5114	0.079013	-1.15075	0.0595871	-0.145933	-0.705838	-1.34325	-0.998668	-0.730726	0.0973963
1992	1	53	1	1	1	196	14	192	177	13.3041	158	12.57	52	7.21	0	0	71	3	10.25	2.55	66.6787	-1.26282	2.45368	2.40361	2.21582	1.97797	0.650976	0	1.56642	1.48856	1.4064	0.806831	0	-0.87273	-1.06181	-1.07765	-0.497374	-0.828395	0.4346	0.5114	0.079013	-1.15075	0.0595871	-0.145933	-0.705838	-1.34325	-0.998668	-0.730726	0.0973963
1992	1	55	1.41421	2	1	196	14	192	177	13.3041	158	12.57	52	7.21	0	0	71	3	10.25	2.55	66.6787	-1.26282	2.45368	2.40361	2.21582	1.97797	0.650976	0	1.56642	1.48856	1.4064	0.806831	0	-0.56155	-0.524897	-0.824764	-0.497374	-0.828395	0.4346	0.5114	0.079013	-1.15075	0.0595871	-0.145933	-0.705838	-1.34325	-0.998668	-0.730726	0.0973963
1992	1	55	1	1	1	196	14	192	177	13.3041	158	12.57	52	7.21	0	0	71	3	10.25	2.55	66.6787	-1.26282	2.45368	2.40361	2.21582	1.97797	0.650976	0	1.56642	1.48856	1.4064	0.806831	0	-0.87273	-1.06181	-0.824764	-0.497374	-0.828395	0.4346	0.5114	0.079013	-1.15075	0.0595871	-0.145933	-0.705838	-1.34325	-0.998668	-0.730726	0.0973963
1992	1	55	2.23607	5	1	196	14	192	177	13.3041	158	12.57	52	7.21	0	0	71	3	10.25	2.55	66.6787	-1.26282	2.45368	2.40361	2.21582	1.97797	0.650976	0	1.56642	1.48856	1.4064	0.806831	0	0.37199	0.540403	-0.824764	-0.497374	-0.828395	0.4346	0.5114	0.079013	-1.15075	0.0595871	-0.145933	-0.705838	-1.34325	-0.998668	-0.730726	0.0973963
1992	0	55	1	1	1	196	14	192	177	13.3041	158	12.57	52	7.21	0	0	71	3	10.25	2.55	66.6787	-1.26282	2.45368	2.40361	2.21582	1.97797	0.650976	0	1.56642	1.48856	1.4064	0.806831	0	-0.87273	-1.06181	-0.824764	-0.497374	-0.828395	0.4346	0.5114	0.079013	-1.15075	0.0595871	-0.145933	-0.705838	-1.34325	-0.998668	-0.730726	0.0973963
1992	1	57	1.41421	2	1	196	14	192	177	13.3041	158	12.57	52	7.21	0	0	71	3	10.25	2.55	66.6787	-1.26282	2.45368	2.40361	2.21582	1.97797	0.650976	0	1.56642	1.48856	1.4064	0.806831	0	-0.56155	-0.524897	-0.571881	-0.497374	-0.828395	0.4346	0.5114	0.079013	-1.15075	0.0595871	-0.145933	-0.705838	-1.34325	-0.998668	-0.730726	0.0973963
1992	1	58	1	1	1	196	14	192	177	13.3041	158	12.57	52	7.21	0	0	71	3	10.25	2.55	66.6787	-1.26282	2.45368	2.40361	2.21582	1.97797	0.650976	0	1.56642	1.48856	1.4064	0.806831	0	-0.87273	-1.06181	-0.44544	-0.497374	-0.828395	0.4346	0.5114	0.079013	-1.15075	0.0595871	-0.145933	-0.705838	-1.34325	-0.998668	-0.730726	0.0973963
1992	1	60	1	1	1	196	14	192	177	13.3041	158	12.57	52	7.21	0	0	71	3	10.25	2.55	66.6787	-1.26282	2.45368	2.40361	2.21582	1.97797	0.650976	0	1.56642	1.48856	1.4064	0.806831	0	-0.87273	-1.06181	-0.192558	-0.497374	-0.828395	0.4346	0.5114	0.079013	-1.15075	0.0595871	-0.145933	-0.705838	-1.34325	-0.998668	-0.730726	0.0973963
1992	1	62	1.73205	3	1	196	14	192	177	13.3041	158	12.57	52	7.21	0	0	71	3	10.25	2.55	66.6787	-1.26282	2.45368	2.40361	2.21582	1.97797	0.650976	0	1.56642	1.48856	1.4064	0.806831	0	-0.25037	-0.112911	0.060325	-0.497374	-0.828395	0.4346	0.5114	0.079013	-1.15075	0.0595871	-0.145933	-0.705838	-1.34325	-0.998668	-0.730726	0.0973963
1992	1	62	2	4	1	196	14	192	177	13.3041	158	12.57	52	7.21	0	0	71	3	10.25	2.55	66.6787	-1.26282	2.45368	2.40361	2.21582	1.97797	0.650976	0	1.56642	1.48856	1.4064	0.806831	0	0.06081	0.234409	0.060325	-0.497374	-0.828395	0.4346	0.5114	0.079013	-1.15075	0.0595871	-0.145933	-0.705838	-1.34325	-0.998668	-0.730726	0.0973963
1992	1	63	2.23607	5	1	196	14	192	177	13.3041	158	12.57	52	7.21	0	0	71	3	10.25	2.55	66.6787	-1.26282	2.45368	2.40361	2.21582	1.97797	0.650976	0	1.56642	1.48856	1.4064	0.806831	0	0.37199	0.540403	0.186766	-0.497374	-0.828395	0.4346	0.5114	0.079013	-1.15075	0.0595871	-0.145933	-0.705838	-1.34325	-0.998668	-0.730726	0.0973963
1992	1	67	1.41421	2	1	196	14	192	177	13.3041	158	12.57	52	7.21	0	0	71	3	10.25	2.55	66.6787	-1.26282	2.45368	2.40361	2.21582	1.97797	0.650976	0	1.56642	1.48856	1.4064	0.806831	0	-0.56155	-0.524897	0.692531	-0.497374	-0.828395	0.4346	0.5114	0.079013	-1.15075	0.0595871	-0.145933	-0.705838	-1.34325	-0.998668	-0.730726	0.0973963
1992	1	72	2.23607	5	1	196	14	192	177	13.3041	158	12.57	52	7.21	0	0	71	3	10.25	2.55	66.6787	-1.26282	2.45368	2.40361	2.21582	1.97797	0.650976	0	1.56642	1.48856	1.4064	0.806831	0	0.37199	0.540403	1.32474	-0.497374	-0.828395	0.4346	0.5114	0.079013	-1.15075	0.0595871	-0.145933	-0.705838	-1.34325	-0.998668	-0.730726	0.0973963
1992	1	78	2.82843	8	1	196	14	192	177	13.3041	158	12.57	52	7.21	0	0	71	3	10.25	2.55	66.6787	-1.26282	2.45368	2.40361	2.21582	1.97797	0.650976	0	1.56642	1.48856	1.4064	0.806831	0	1.30553	1.30823	2.08339	-0.497374	-0.828395	0.4346	0.5114	0.079013	-1.15075	0.0595871	-0.145933	-0.705838	-1.34325	-0.998668	-0.730726	0.0973963
1993	0	45	1	1	1	178	13.3417	196	192	13.8564	177	13.3	64	8	0	0	70	2	9.33	2.71	66.6787	-1.09537	2.22834	2.45368	2.40361	2.21582	0.801202	0	1.49276	1.55036	1.48856	0.895099	0	-0.87273	-1.06181	-2.08918	-0.528341	-1.0442	-0.717332	0.946484	0.079013	-0.979414	-0.539505	-0.0113925	-0.191798	-0.693948	-0.757744	-0.730726	-0.525805
1993	1	53	1.41421	2	1	178	13.3417	196	192	13.8564	177	13.3	64	8	0	0	70	2	9.33	2.71	66.6787	-1.09537	2.22834	2.45368	2.40361	2.21582	0.801202	0	1.49276	1.55036	1.48856	0.895099	0	-0.56155	-0.524897	-1.07765	-0.528341	-1.0442	-0.717332	0.946484	0.079013	-0.979414	-0.539505	-0.0113925	-0.191798	-0.693948	-0.757744	-0.730726	-0.525805
1993	1	56	1.41421	2	1	178	13.3417	196	192	13.8564	177	13.3	64	8	0	0	70	2	9.33	2.71	66.6787	-1.09537	2.22834	2.45368	2.40361	2.21582	0.801202	0	1.49276	1.55036	1.48856	0.895099	0	-0.56155	-0.524897	-0.698323	-0.528341	-1.0442	-0.717332	0.946484	0.079013	-0.979414	-0.539505	-0.0113925	-0.191798	-0.693948	-0.757744	-0.730726	-0.525805
1993	1	58	1	1	1	178	13.3417	196	192	13.8564	177	13.3	64	8	0	0	70	2	9.33	2.71	66.6787	-1.09537	2.22834	2.45368	2.40361	2.21582	0.801202	0	1.49276	1.55036	1.48856	0.895099	0	-0.87273	-1.06181	-0.44544	-0.528341	-1.0442	-0.717332	0.946484	0.079013	-0.979414	-0.539505	-0.0113925	-0.191798	-0.693948	-0.757744	-0.730726	-0.525805
1993	1	59	2.23607	5	1	178	13.3417	196	192	13.8564	177	13.3	64	8	0	0	70	2	9.33	2.71	66.6787	-1.09537	2.22834	2.45368	2.40361	2.21582	0.801202	0	1.49276	1.55036	1.48856	0.895099	0	0.37199	0.540403	-0.318999	-0.528341	-1.0442	-0.717332	0.946484	0.079013	-0.979414	-0.539505	-0.0113925	-0.191798	-0.693948	-0.757744	-0.730726	-0.525805
1993	1	61	1	1	1	178	13.3417	196	192	13.8564	177	13.3	64	8	0	0	70	2	9.33	2.71	66.6787	-1.09537	2.22834	2.45368	2.40361	2.21582	0.801202	0	1.49276	1.55036	1.48856	0.895099	0	-0.87273	-1.06181	-0.0661162	-0.528341	-1.0442	-0.717332	0.946484	0.079013	-0.979414	-0.539505	-0.0113925	-0.191798	-0.693948	-0.757744	-0.730726	-0.525805
1993	1	62	1	1	1	178	13.3417	196	192	13.8564	177	13.3	64	8	0	0	70	2	9.33	2.71	66.6787	-1.09537	2.22834	2.45368	2.40361	2.21582	0.801202	0	1.49276	1.55036	1.48856	0.895099	0	-0.87273	-1.06181	0.060325	-0.528341	-1.0442	-0.717332	0.946484	0.079013	-0.979414	-0.539505	-0.0113925	-0.191798	-0.693948	-0.757744	-0.730726	-0.525805
1993	1	64	1	1	1	178	13.3417	196	192	13.8564	177	13.3	64	8	0	0	70	2	9.33	2.71	66.6787	-1.09537	2.22834	2.45368	2.40361	2.21582	0.801202	0	1.49276	1.55036	1.48856	0.895099	0	-0.87273	-1.06181	0.313208	-0.528341	-1.0442	-0.717332	0.946484	0.079013	-0.979414	-0.539505	-0.0113925	-0.191798	-0.693948	-0.757744	-0.730726	-0.525805
1993	1	66	1	1	1	178	13.3417	196	192	13.8564	177	13.3	64	8	0	0	70	2	9.33	2.71	66.6787	-1.09537	2.22834	2.45368	2.40361	2.21582	0.801202	0	1.49276	1.55036	1.48856	0.895099	0	-0.87273	-1.06181	0.56609	-0.528341	-1.0442	-0.717332	0.946484	0.079013	-0.979414	-0.539505	-0.0113925	-0.191798	-0.693948	-0.757744	-0.730726	-0.525805
1993	1	66	2	4	1	178	13.3417	196	192	13.8564	177	13.3	64	8	0	0	70	2	9.33	2.71	66.6787	-1.09537	2.22834	2.45368	2.40361	2.21582	0.801202	0	1.49276	1.55036	1.48856	0.895099	0	0.06081	0.234409	0.56609	-0.528341	-1.0442	-0.717332	0.946484	0.079013	-0.979414	-0.539505	-0.0113925	-0.191798	-0.693948	-0.757744	-0.730726	-0.525805
1993	1	66	3	9	1	178	13.3417	196	192	13.8564	177	13.3	64	8	0	0	70	2	9.33	2.71	66.6787	-1.09537	2.22834	2.45368	2.40361	2.21582	0.801202	0	1.49276	1.55036	1.48856	0.895099	0	1.61671	1.53062	0.56609	-0.528341	-1.0442	-0.717332	0.946484	0.079013	-0.979414	-0.539505	-0.0113925	-0.191798	-0.693948	-0.757744	-0.730726	-0.525805
1993	1	70	2.23607	5	1	178	13.3417	196	192	13.8564	177	13.3	64	8	0	0	70	2	9.33	2.71	66.6787	-1.09537	2.22834	2.45368	2.40361	2.21582	0.801202	0	1.49276	1.55036	1.48856	0.895099	0	0.37199	0.540403	1.07186	-0.528341	-1.0442	-0.717332	0.946484	0.079013	-0.979414	-0.539505	-0.0113925	-0.191798	-0.693948	-0.757744	-0.730726	-0.525805
1993	1	72	2.23607	5	1	178	13.3417	196	192	13.8564	177	13.3	64	8	0	0	70	2	9.33	2.71	66.6787	-1.09537	2.22834	2.45368	2.40361	2.21582	0.801202	0	1.49276	1.55036	1.48856	0.895099	0	0.37199	0.540403	1.32474	-0.528341	-1.0442	-0.717332	0.946484	0.079013	-0.979414	-0.539505	-0.0113925	-0.191798	-0.693948	-0.757744	-0.730726	-0.525805
1993	1	73	1.41421	2	1	178	13.3417	196	192	13.8564	177	13.3	64	8	0	0	70	2	9.33	2.71	66.6787	-1.09537	2.22834	2.45368	2.40361	2.21582	0.801202	0	1.49276	1.55036	1.48856	0.895099	0	-0.56155	-0.524897	1.45118	-0.528341	-1.0442	-0.717332	0.946484	0.079013	-0.979414	-0.539505	-0.0113925	-0.191798	-0.693948	-0.757744	-0.730726	-0.525805
1993	1	83	1.73205	3	1	178	13.3417	196	192	13.8564	177	13.3	64	8	0	0	70	2	9.33	2.71	66.6787	-1.09537	2.22834	2.45368	2.40361	2.21582	0.801202	0	1.49276	1.55036	1.48856	0.895099	0	-0.25037	-0.112911	2.71559	-0.528341	-1.0442	-0.717332	0.946484	0.079013	-0.979414	-0.539505	-0.0113925	-0.191798	-0.693948	-0.757744	-0.730726	-0.525805
1994	0	50	2.23607	5	0	179	13.3791	178	196	14	192	13.86	97	9.85	0	0	67	2	10.35	2.89	66.6787	-0.92967	2.24086	2.22834	2.45368	2.40361	1.21432	0	1.49695	1.56642	1.55036	1.10196	0	0.37199	0.540403	-1.45697	-0.621239	-1.0442	0.55981	1.43595	0.079013	-0.809871	-0.506222	-0.616824	-0.0547204	-0.181341	-0.0952038	-0.730726	-0.490378
1994	1	55	1.41421	2	0	179	13.3791	178	196	14	192	13.86	97	9.85	0	0	67	2	10.35	2.89	66.6787	-0.92967	2.24086	2.22834	2.45368	2.40361	1.21432	0	1.49695	1.56642	1.55036	1.10196	0	-0.56155	-0.524897	-0.824764	-0.621239	-1.0442	0.55981	1.43595	0.079013	-0.809871	-0.506222	-0.616824	-0.0547204	-0.181341	-0.0952038	-0.730726	-0.490378
1994	1	56	1	1	0	179	13.3791	178	196	14	192	13.86	97	9.85	0	0	67	2	10.35	2.89	66.6787	-0.92967	2.24086	2.22834	2.45368	2.40361	1.21432	0	1.49695	1.56642	1.55036	1.10196	0	-0.87273	-1.06181	-0.698323	-0.621239	-1.0442	0.55981	1.43595	0.079013	-0.809871	-0.506222	-0.616824	-0.0547204	-0.181341	-0.0952038	-0.730726	-0.490378
1994	1	57	3.16228	10	0	179	13.3791	178	196	14	192	13.86	97	9.85	0	0	67	2	10.35	2.89	66.6787	-0.92967	2.24086	2.22834	2.45368	2.40361	1.21432	0	1.49695	1.56642	1.55036	1.10196	0	1.92789	1.74097	-0.571881	-0.621239	-1.0442	0.55981	1.43595	0.079013	-0.809871	-0.506222	-0.616824	-0.0547204	-0.181341	-0.0952038	-0.730726	-0.490378
1994	1	62	1.41421	2	0	179	13.3791	178	196	14	192	13.86	97	9.85	0	0	67	2	10.35	2.89	66.6787	-0.92967	2.24086	2.22834	2.45368	2.40361	1.21432	0	1.49695	1.56642	1.55036	1.10196	0	-0.56155	-0.524897	0.060325	-0.621239	-1.0442	0.55981	1.43595	0.079013	-0.809871	-0.506222	-0.616824	-0.0547204	-0.181341	-0.0952038	-0.730726	-0.490378
1994	0	63	2.44949	6	0	179	13.3791	178	196	14	192	13.86	97	9.85	0	0	67	2	10.35	2.89	66.6787	-0.92967	2.24086	2.22834	2.45368	2.40361	1.21432	0	1.49695	1.56642	1.55036	1.10196	0	0.68317	0.817044	0.186766	-0.621239	-1.0442	0.55981	1.43595	0.079013	-0.809871	-0.506222	-0.616824	-0.0547204	-0.181341	-0.0952038	-0.730726	-0.490378
1994	0	63	1	1	0	179	13.3791	178	196	14	192	13.86	97	9.85	0	0	67	2	10.35	2.89	66.6787	-0.92967	2.24086	2.22834	2.45368	2.40361	1.21432	0	1.49695	1.56642	1.55036	1.10196	0	-0.87273	-1.06181	0.186766	-0.621239	-1.0442	0.55981	1.43595	0.079013	-0.809871	-0.506222	-0.616824	-0.0547204	-0.181341	-0.0952038	-0.730726	-0.490378
1994	1	64	3.16228	10	0	179	13.3791	178	196	14	192	13.86	97	9.85	0	0	67	2	10.35	2.89	66.6787	-0.92967	2.24086	2.22834	2.45368	2.40361	1.21432	0	1.49695	1.56642	1.55036	1.10196	0	1.92789	1.74097	0.313208	-0.621239	-1.0442	0.55981	1.43595	0.079013	-0.809871	-0.506222	-0.616824	-0.0547204	-0.181341	-0.0952038	-0.730726	-0.490378
1994	1	68	2.23607	5	0	179	13.3791	178	196	14	192	13.86	97	9.85	0	0	67	2	10.35	2.89	66.6787	-0.92967	2.24086	2.22834	2.45368	2.40361	1.21432	0	1.49695	1.56642	1.55036	1.10196	0	0.37199	0.540403	0.818973	-0.621239	-1.0442	0.55981	1.43595	0.079013	-0.809871	-0.506222	-0.616824	-0.0547204	-0.181341	-0.0952038	-0.730726	-0.490378
1995	1	56	3.74166	14	0	187	13.6748	179	178	13.3417	196	14	85	9.22	0	0	85	4	9.93	2.08	66.1731	-0.21734	2.34101	2.24086	2.22834	2.45368	1.0641	0	1.53004	1.49276	1.56642	1.03155	0	3.17261	2.49197	-0.698323	-0.0638475	-0.612595	0.0339279	-0.766661	-0.147116	-0.0810176	-0.239959	-0.583189	-0.671569	-0.0446463	-0.336128	-0.730726	-0.210453
1995	0	57	4	16	0	187	13.6748	179	178	13.3417	196	14	85	9.22	0	0	85	4	9.93	2.08	66.1731	-0.21734	2.34101	2.24086	2.22834	2.45368	1.0641	0	1.53004	1.49276	1.56642	1.03155	0	3.79497	2.82684	-0.571881	-0.0638475	-0.612595	0.0339279	-0.766661	-0.147116	-0.0810176	-0.239959	-0.583189	-0.671569	-0.0446463	-0.336128	-0.730726	-0.210453
1995	1	57	1	1	0	187	13.6748	179	178	13.3417	196	14	85	9.22	0	0	85	4	9.93	2.08	66.1731	-0.21734	2.34101	2.24086	2.22834	2.45368	1.0641	0	1.53004	1.49276	1.56642	1.03155	0	-0.87273	-1.06181	-0.571881	-0.0638475	-0.612595	0.0339279	-0.766661	-0.147116	-0.0810176	-0.239959	-0.583189	-0.671569	-0.0446463	-0.336128	-0.730726	-0.210453
1995	1	58	1.41421	2	0	187	13.6748	179	178	13.3417	196	14	85	9.22	0	0	85	4	9.93	2.08	66.1731	-0.21734	2.34101	2.24086	2.22834	2.45368	1.0641	0	1.53004	1.49276	1.56642	1.03155	0	-0.56155	-0.524897	-0.44544	-0.0638475	-0.612595	0.0339279	-0.766661	-0.147116	-0.0810176	-0.239959	-0.583189	-0.671569	-0.0446463	-0.336128	-0.730726	-0.210453
1995	1	58	1	1	0	187	13.6748	179	178	13.3417	196	14	85	9.22	0	0	85	4	9.93	2.08	66.1731	-0.21734	2.34101	2.24086	2.22834	2.45368	1.0641	0	1.53004	1.49276	1.56642	1.03155	0	-0.87273	-1.06181	-0.44544	-0.0638475	-0.612595	0.0339279	-0.766661	-0.147116	-0.0810176	-0.239959	-0.583189	-0.671569	-0.0446463	-0.336128	-0.730726	-0.210453
1995	1	66	1.41421	2	0	187	13.6748	179	178	13.3417	196	14	85	9.22	0	0	85	4	9.93	2.08	66.1731	-0.21734	2.34101	2.24086	2.22834	2.45368	1.0641	0	1.53004	1.49276	1.56642	1.03155	0	-0.56155	-0.524897	0.56609	-0.0638475	-0.612595	0.0339279	-0.766661	-0.147116	-0.0810176	-0.239959	-0.583189	-0.671569	-0.0446463	-0.336128	-0.730726	-0.210453
1995	1	66	1.73205	3	0	187	13.6748	179	178	13.3417	196	14	85	9.22	0	0	85	4	9.93	2.08	66.1731	-0.21734	2.34101	2.24086	2.22834	2.45368	1.0641	0	1.53004	1.49276	1.56642	1.03155	0	-0.25037	-0.112911	0.56609	-0.0638475	-0.612595	0.0339279	-0.766661	-0.147116	-0.0810176	-0.239959	-0.583189	-0.671569	-0.0446463	-0.336128	-0.730726	-0.210453
1995	0	67	3.16228	10	0	187	13.6748	179	178	13.3417	196	14	85	9.22	0	0	85	4	9.93	2.08	66.1731	-0.21734	2.34101	2.24086	2.22834	2.45368	1.0641	0	1.53004	1.49276	1.56642	1.03155	0	1.92789	1.74097	0.692531	-0.0638475	-0.612595	0.0339279	-0.766661	-0.147116	-0.0810176	-0.239959	-0.583189	-0.671569	-0.0446463	-0.336128	-0.730726	-0.210453
1995	1	69	1.73205	3	0	187	13.6748	179	178	13.3417	196	14	85	9.22	0	0	85	4	9.93	2.08	66.1731	-0.21734	2.34101	2.24086	2.22834	2.45368	1.0641	0	1.53004	1.49276	1.56642	1.03155	0	-0.25037	-0.112911	0.945414	-0.0638475	-0.612595	0.0339279	-0.766661	-0.147116	-0.0810176	-0.239959	-0.583189	-0.671569	-0.0446463	-0.336128	-0.730726	-0.210453
1995	1	70	3.74166	14	0	187	13.6748	179	178	13.3417	196	14	85	9.22	0	0	85	4	9.93	2.08	66.1731	-0.21734	2.34101	2.24086	2.22834	2.45368	1.0641	0	1.53004	1.49276	1.56642	1.03155	0	3.17261	2.49197	1.07186	-0.0638475	-0.612595	0.0339279	-0.766661	-0.147116	-0.0810176	-0.239959	-0.583189	-0.671569	-0.0446463	-0.336128	-0.730726	-0.210453
1995	1	71	1.73205	3	0	187	13.6748	179	178	13.3417	196	14	85	9.22	0	0	85	4	9.93	2.08	66.1731	-0.21734	2.34101	2.24086	2.22834	2.45368	1.0641	0	1.53004	1.49276	1.56642	1.03155	0	-0.25037	-0.112911	1.1983	-0.0638475	-0.612595	0.0339279	-0.766661	-0.147116	-0.0810176	-0.239959	-0.583189	-0.671569	-0.0446463	-0.336128	-0.730726	-0.210453
1996	1	57	1.41421	2	0	180	13.4164	187	179	13.3791	178	13.34	78	8.83	0	1	73	6	8.07	1.7	66.1731	-0.89042	2.25338	2.34101	2.24086	2.22834	0.976465	0	1.50113	1.49695	1.49276	0.988162	0	-0.56155	-0.524897	-0.571881	-0.435442	-0.180994	-2.29498	-1.79999	-0.147116	-0.76971	-0.472939	-0.314108	-0.637299	-0.659774	-0.476666	-0.730726	-0.45505
1996	1	60	1	1	0	180	13.4164	187	179	13.3791	178	13.34	78	8.83	0	1	73	6	8.07	1.7	66.1731	-0.89042	2.25338	2.34101	2.24086	2.22834	0.976465	0	1.50113	1.49695	1.49276	0.988162	0	-0.87273	-1.06181	-0.192558	-0.435442	-0.180994	-2.29498	-1.79999	-0.147116	-0.76971	-0.472939	-0.314108	-0.637299	-0.659774	-0.476666	-0.730726	-0.45505
1996	1	60	2	4	0	180	13.4164	187	179	13.3791	178	13.34	78	8.83	0	1	73	6	8.07	1.7	66.1731	-0.89042	2.25338	2.34101	2.24086	2.22834	0.976465	0	1.50113	1.49695	1.49276	0.988162	0	0.06081	0.234409	-0.192558	-0.435442	-0.180994	-2.29498	-1.79999	-0.147116	-0.76971	-0.472939	-0.314108	-0.637299	-0.659774	-0.476666	-0.730726	-0.45505
1996	1	61	1	1	0	180	13.4164	187	179	13.3791	178	13.34	78	8.83	0	1	73	6	8.07	1.7	66.1731	-0.89042	2.25338	2.34101	2.24086	2.22834	0.976465	0	1.50113	1.49695	1.49276	0.988162	0	-0.87273	-1.06181	-0.0661162	-0.435442	-0.180994	-2.29498	-1.79999	-0.147116	-0.76971	-0.472939	-0.314108	-0.637299	-0.659774	-0.476666	-0.730726	-0.45505
1996	1	63	1	1	0	180	13.4164	187	179	13.3791	178	13.34	78	8.83	0	1	73	6	8.07	1.7	66.1731	-0.89042	2.25338	2.34101	2.24086	2.22834	0.976465	0	1.50113	1.49695	1.49276	0.988162	0	-0.87273	-1.06181	0.186766	-0.435442	-0.180994	-2.29498	-1.79999	-0.147116	-0.76971	-0.472939	-0.314108	-0.637299	-0.659774	-0.476666	-0.730726	-0.45505
1996	1	64	3.4641	12	0	180	13.4164	187	179	13.3791	178	13.34	78	8.83	0	1	73	6	8.07	1.7	66.1731	-0.89042	2.25338	2.34101	2.24086	2.22834	0.976465	0	1.50113	1.49695	1.49276	0.988162	0	2.55025	2.1322	0.313208	-0.435442	-0.180994	-2.29498	-1.79999	-0.147116	-0.76971	-0.472939	-0.314108	-0.637299	-0.659774	-0.476666	-0.730726	-0.45505
1996	1	66	1.73205	3	0	180	13.4164	187	179	13.3791	178	13.34	78	8.83	0	1	73	6	8.07	1.7	66.1731	-0.89042	2.25338	2.34101	2.24086	2.22834	0.976465	0	1.50113	1.49695	1.49276	0.988162	0	-0.25037	-0.112911	0.56609	-0.435442	-0.180994	-2.29498	-1.79999	-0.147116	-0.76971	-0.472939	-0.314108	-0.637299	-0.659774	-0.476666	-0.730726	-0.45505
1996	1	67	1.41421	2	0	180	13.4164	187	179	13.3791	178	13.34	78	8.83	0	1	73	6	8.07	1.7	66.1731	-0.89042	2.25338	2.34101	2.24086	2.22834	0.976465	0	1.50113	1.49695	1.49276	0.988162	0	-0.56155	-0.524897	0.692531	-0.435442	-0.180994	-2.29498	-1.79999	-0.147116	-0.76971	-0.472939	-0.314108	-0.637299	-0.659774	-0.476666	-0.730726	-0.45505
1996	1	67	1.73205	3	0	180	13.4164	187	179	13.3791	178	13.34	78	8.83	0	1	73	6	8.07	1.7	66.1731	-0.89042	2.25338	2.34101	2.24086	2.22834	0.976465	0	1.50113	1.49695	1.49276	0.988162	0	-0.25037	-0.112911	0.692531	-0.435442	-0.180994	-2.29498	-1.79999	-0.147116	-0.76971	-0.472939	-0.314108	-0.637299	-0.659774	-0.476666	-0.730726	-0.45505
1996	1	68	2	4	0	180	13.4164	187	179	13.3791	178	13.34	78	8.83	0	1	73	6	8.07	1.7	66.1731	-0.89042	2.25338	2.34101	2.24086	2.22834	0.976465	0	1.50113	1.49695	1.49276	0.988162	0	0.06081	0.234409	0.818973	-0.435442	-0.180994	-2.29498	-1.79999	-0.147116	-0.76971	-0.472939	-0.314108	-0.637299	-0.659774	-0.476666	-0.730726	-0.45505
1996	1	68	1.73205	3	0	180	13.4164	187	179	13.3791	178	13.34	78	8.83	0	1	73	6	8.07	1.7	66.1731	-0.89042	2.25338	2.34101	2.24086	2.22834	0.976465	0	1.50113	1.49695	1.49276	0.988162	0	-0.25037	-0.112911	0.818973	-0.435442	-0.180994	-2.29498	-1.79999	-0.147116	-0.76971	-0.472939	-0.314108	-0.637299	-0.659774	-0.476666	-0.730726	-0.45505
1996	1	68	1.41421	2	0	180	13.4164	187	179	13.3791	178	13.34	78	8.83	0	1	73	6	8.07	1.7	66.1731	-0.89042	2.25338	2.34101	2.24086	2.22834	0.976465	0	1.50113	1.49695	1.49276	0.988162	0	-0.56155	-0.524897	0.818973	-0.435442	-0.180994	-2.29498	-1.79999	-0.147116	-0.76971	-0.472939	-0.314108	-0.637299	-0.659774	-0.476666	-0.730726	-0.45505
1996	1	68	2	4	0	180	13.4164	187	179	13.3791	178	13.34	78	8.83	0	1	73	6	8.07	1.7	66.1731	-0.89042	2.25338	2.34101	2.24086	2.22834	0.976465	0	1.50113	1.49695	1.49276	0.988162	0	0.06081	0.234409	0.818973	-0.435442	-0.180994	-2.29498	-1.79999	-0.147116	-0.76971	-0.472939	-0.314108	-0.637299	-0.659774	-0.476666	-0.730726	-0.45505
1996	1	68	2	4	0	180	13.4164	187	179	13.3791	178	13.34	78	8.83	0	1	73	6	8.07	1.7	66.1731	-0.89042	2.25338	2.34101	2.24086	2.22834	0.976465	0	1.50113	1.49695	1.49276	0.988162	0	0.06081	0.234409	0.818973	-0.435442	-0.180994	-2.29498	-1.79999	-0.147116	-0.76971	-0.472939	-0.314108	-0.637299	-0.659774	-0.476666	-0.730726	-0.45505
1996	1	68	2.64575	7	0	180	13.4164	187	179	13.3791	178	13.34	78	8.83	0	1	73	6	8.07	1.7	66.1731	-0.89042	2.25338	2.34101	2.24086	2.22834	0.976465	0	1.50113	1.49695	1.49276	0.988162	0	0.99435	1.07144	0.818973	-0.435442	-0.180994	-2.29498	-1.79999	-0.147116	-0.76971	-0.472939	-0.314108	-0.637299	-0.659774	-0.476666	-0.730726	-0.45505
1997	1	57	1	1	0	169	13	180	187	13.6748	179	13.38	92	9.59	0	1	58	4	9.85	1.89	66.1731	-0.65199	2.11567	2.25338	2.34101	2.24086	1.15173	0	1.45454	1.53004	1.49695	1.07319	0	-0.87273	-1.06181	-0.571881	-0.899935	-0.612595	-0.0662401	-1.28332	-0.147116	-0.52575	-0.839051	-0.549554	-0.363145	-0.6256	-0.195589	-0.730726	-0.849234
1997	1	61	1	1	0	169	13	180	187	13.6748	179	13.38	92	9.59	0	1	58	4	9.85	1.89	66.1731	-0.65199	2.11567	2.25338	2.34101	2.24086	1.15173	0	1.45454	1.53004	1.49695	1.07319	0	-0.87273	-1.06181	-0.0661162	-0.899935	-0.612595	-0.0662401	-1.28332	-0.147116	-0.52575	-0.839051	-0.549554	-0.363145	-0.6256	-0.195589	-0.730726	-0.849234
1997	1	63	1	1	0	169	13	180	187	13.6748	179	13.38	92	9.59	0	1	58	4	9.85	1.89	66.1731	-0.65199	2.11567	2.25338	2.34101	2.24086	1.15173	0	1.45454	1.53004	1.49695	1.07319	0	-0.87273	-1.06181	0.186766	-0.899935	-0.612595	-0.0662401	-1.28332	-0.147116	-0.52575	-0.839051	-0.549554	-0.363145	-0.6256	-0.195589	-0.730726	-0.849234
1997	1	65	1.73205	3	0	169	13	180	187	13.6748	179	13.38	92	9.59	0	1	58	4	9.85	1.89	66.1731	-0.65199	2.11567	2.25338	2.34101	2.24086	1.15173	0	1.45454	1.53004	1.49695	1.07319	0	-0.25037	-0.112911	0.439649	-0.899935	-0.612595	-0.0662401	-1.28332	-0.147116	-0.52575	-0.839051	-0.549554	-0.363145	-0.6256	-0.195589	-0.730726	-0.849234
1997	1	65	1	1	0	169	13	180	187	13.6748	179	13.38	92	9.59	0	1	58	4	9.85	1.89	66.1731	-0.65199	2.11567	2.25338	2.34101	2.24086	1.15173	0	1.45454	1.53004	1.49695	1.07319	0	-0.87273	-1.06181	0.439649	-0.899935	-0.612595	-0.0662401	-1.28332	-0.147116	-0.52575	-0.839051	-0.549554	-0.363145	-0.6256	-0.195589	-0.730726	-0.849234
1997	1	66	1.41421	2	0	169	13	180	187	13.6748	179	13.38	92	9.59	0	1	58	4	9.85	1.89	66.1731	-0.65199	2.11567	2.25338	2.34101	2.24086	1.15173	0	1.45454	1.53004	1.49695	1.07319	0	-0.56155	-0.524897	0.56609	-0.899935	-0.612595	-0.0662401	-1.28332	-0.147116	-0.52575	-0.839051	-0.549554	-0.363145	-0.6256	-0.195589	-0.730726	-0.849234
1997	0	66	3.16228	10	0	169	13	180	187	13.6748	179	13.38	92	9.59	0	1	58	4	9.85	1.89	66.1731	-0.65199	2.11567	2.25338	2.34101	2.24086	1.15173	0	1.45454	1.53004	1.49695	1.07319	0	1.92789	1.74097	0.56609	-0.899935	-0.612595	-0.0662401	-1.28332	-0.147116	-0.52575	-0.839051	-0.549554	-0.363145	-0.6256	-0.195589	-0.730726	-0.849234
1997	1	69	2.44949	6	0	169	13	180	187	13.6748	179	13.38	92	9.59	0	1	58	4	9.85	1.89	66.1731	-0.65199	2.11567	2.25338	2.34101	2.24086	1.15173	0	1.45454	1.53004	1.49695	1.07319	0	0.68317	0.817044	0.945414	-0.899935	-0.612595	-0.0662401	-1.28332	-0.147116	-0.52575	-0.839051	-0.549554	-0.363145	-0.6256	-0.195589	-0.730726	-0.849234
1997	1	76	1.73205	3	0	169	13	180	187	13.6748	179	13.38	92	9.59	0	1	58	4	9.85	1.89	66.1731	-0.65199	2.11567	2.25338	2.34101	2.24086	1.15173	0	1.45454	1.53004	1.49695	1.07319	0	-0.25037	-0.112911	1.8305	-0.899935	-0.612595	-0.0662401	-1.28332	-0.147116	-0.52575	-0.839051	-0.549554	-0.363145	-0.6256	-0.195589	-0.730726	-0.849234
1997	1	79	1.73205	3	0	169	13	180	187	13.6748	179	13.38	92	9.59	0	1	58	4	9.85	1.89	66.1731	-0.65199	2.11567	2.25338	2.34101	2.24086	1.15173	0	1.45454	1.53004	1.49695	1.07319	0	-0.25037	-0.112911	2.20983	-0.899935	-0.612595	-0.0662401	-1.28332	-0.147116	-0.52575	-0.839051	-0.549554	-0.363145	-0.6256	-0.195589	-0.730726	-0.849234
1998	1	58	1.41421	2	0	172	13.1149	169	180	13.4164	187	13.67	103	10.15	0	1	67	3	9.95	3.09	66.1731	-0.97218	2.15323	2.11567	2.25338	2.34101	1.28943	0	1.46739	1.50113	1.53004	1.13553	0	-0.56155	-0.524897	-0.44544	-0.621239	-0.828395	0.0589699	1.97981	-0.147116	-0.853367	-0.739202	-0.91954	-0.60303	-0.35221	0.0252581	-0.730726	-0.740488
1998	0	58	1.73205	3	0	172	13.1149	169	180	13.4164	187	13.67	103	10.15	0	1	67	3	9.95	3.09	66.1731	-0.97218	2.15323	2.11567	2.25338	2.34101	1.28943	0	1.46739	1.50113	1.53004	1.13553	0	-0.25037	-0.112911	-0.44544	-0.621239	-0.828395	0.0589699	1.97981	-0.147116	-0.853367	-0.739202	-0.91954	-0.60303	-0.35221	0.0252581	-0.730726	-0.740488
1998	1	64	3.16228	10	0	172	13.1149	169	180	13.4164	187	13.67	103	10.15	0	1	67	3	9.95	3.09	66.1731	-0.97218	2.15323	2.11567	2.25338	2.34101	1.28943	0	1.46739	1.50113	1.53004	1.13553	0	1.92789	1.74097	0.313208	-0.621239	-0.828395	0.0589699	1.97981	-0.147116	-0.853367	-0.739202	-0.91954	-0.60303	-0.35221	0.0252581	-0.730726	-0.740488
1998	1	65	2.23607	5	0	172	13.1149	169	180	13.4164	187	13.67	103	10.15	0	1	67	3	9.95	3.09	66.1731	-0.97218	2.15323	2.11567	2.25338	2.34101	1.28943	0	1.46739	1.50113	1.53004	1.13553	0	0.37199	0.540403	0.439649	-0.621239	-0.828395	0.0589699	1.97981	-0.147116	-0.853367	-0.739202	-0.91954	-0.60303	-0.35221	0.0252581	-0.730726	-0.740488
1998	1	68	1	1	0	172	13.1149	169	180	13.4164	187	13.67	103	10.15	0	1	67	3	9.95	3.09	66.1731	-0.97218	2.15323	2.11567	2.25338	2.34101	1.28943	0	1.46739	1.50113	1.53004	1.13553	0	-0.87273	-1.06181	0.818973	-0.621239	-0.828395	0.0589699	1.97981	-0.147116	-0.853367	-0.739202	-0.91954	-0.60303	-0.35221	0.0252581	-0.730726	-0.740488
1998	1	68	1	1	0	172	13.1149	169	180	13.4164	187	13.67	103	10.15	0	1	67	3	9.95	3.09	66.1731	-0.97218	2.15323	2.11567	2.25338	2.34101	1.28943	0	1.46739	1.50113	1.53004	1.13553	0	-0.87273	-1.06181	0.818973	-0.621239	-0.828395	0.0589699	1.97981	-0.147116	-0.853367	-0.739202	-0.91954	-0.60303	-0.35221	0.0252581	-0.730726	-0.740488
1999	1	50	1	1	0	146	12.083	172	169	13	180	13.42	87	9.33	0	1	49	3	10.59	2.09	65.8325	-0.43473	1.82774	2.15323	2.11567	2.25338	1.08913	0	1.35194	1.45454	1.50113	1.04362	0	-0.87273	-1.06181	-1.45697	-1.17863	-0.828395	0.860314	-0.739468	-0.299452	-0.30345	-1.60456	-0.818635	-0.979993	-0.591426	-0.295974	-0.730726	-1.71725
1999	1	53	1	1	0	146	12.083	172	169	13	180	13.42	87	9.33	0	1	49	3	10.59	2.09	65.8325	-0.43473	1.82774	2.15323	2.11567	2.25338	1.08913	0	1.35194	1.45454	1.50113	1.04362	0	-0.87273	-1.06181	-1.07765	-1.17863	-0.828395	0.860314	-0.739468	-0.299452	-0.30345	-1.60456	-0.818635	-0.979993	-0.591426	-0.295974	-0.730726	-1.71725
1999	1	64	1.41421	2	0	146	12.083	172	169	13	180	13.42	87	9.33	0	1	49	3	10.59	2.09	65.8325	-0.43473	1.82774	2.15323	2.11567	2.25338	1.08913	0	1.35194	1.45454	1.50113	1.04362	0	-0.56155	-0.524897	0.313208	-1.17863	-0.828395	0.860314	-0.739468	-0.299452	-0.30345	-1.60456	-0.818635	-0.979993	-0.591426	-0.295974	-0.730726	-1.71725
1999	1	64	1.73205	3	0	146	12.083	172	169	13	180	13.42	87	9.33	0	1	49	3	10.59	2.09	65.8325	-0.43473	1.82774	2.15323	2.11567	2.25338	1.08913	0	1.35194	1.45454	1.50113	1.04362	0	-0.25037	-0.112911	0.313208	-1.17863	-0.828395	0.860314	-0.739468	-0.299452	-0.30345	-1.60456	-0.818635	-0.979993	-0.591426	-0.295974	-0.730726	-1.71725
1999	1	65	2	4	0	146	12.083	172	169	13	180	13.42	87	9.33	0	1	49	3	10.59	2.09	65.8325	-0.43473	1.82774	2.15323	2.11567	2.25338	1.08913	0	1.35194	1.45454	1.50113	1.04362	0	0.06081	0.234409	0.439649	-1.17863	-0.828395	0.860314	-0.739468	-0.299452	-0.30345	-1.60456	-0.818635	-0.979993	-0.591426	-0.295974	-0.730726	-1.71725
1999	1	72	1	1	0	146	12.083	172	169	13	180	13.42	87	9.33	0	1	49	3	10.59	2.09	65.8325	-0.43473	1.82774	2.15323	2.11567	2.25338	1.08913	0	1.35194	1.45454	1.50113	1.04362	0	-0.87273	-1.06181	1.32474	-1.17863	-0.828395	0.860314	-0.739468	-0.299452	-0.30345	-1.60456	-0.818635	-0.979993	-0.591426	-0.295974	-0.730726	-1.71725
1999	1	74	2.82843	8	0	146	12.083	172	169	13	180	13.42	87	9.33	0	1	49	3	10.59	2.09	65.8325	-0.43473	1.82774	2.15323	2.11567	2.25338	1.08913	0	1.35194	1.45454	1.50113	1.04362	0	1.30553	1.30823	1.57762	-1.17863	-0.828395	0.860314	-0.739468	-0.299452	-0.30345	-1.60456	-0.818635	-0.979993	-0.591426	-0.295974	-0.730726	-1.71725
1999	1	77	2.44949	6	0	146	12.083	172	169	13	180	13.42	87	9.33	0	1	49	3	10.59	2.09	65.8325	-0.43473	1.82774	2.15323	2.11567	2.25338	1.08913	0	1.35194	1.45454	1.50113	1.04362	0	0.68317	0.817044	1.95694	-1.17863	-0.828395	0.860314	-0.739468	-0.299452	-0.30345	-1.60456	-0.818635	-0.979993	-0.591426	-0.295974	-0.730726	-1.71725
2000	0	41	1	1	0	161	12.6886	146	172	13.1149	169	13	102	10.1	0	0	38	3	10.59	2.57	65.8325	0.11161	2.01552	1.82774	2.15323	2.11567	1.27692	0	1.41969	1.46739	1.45454	1.13001	0	-0.87273	-1.06181	-2.59494	-1.51926	-0.828395	0.860314	0.565785	-0.299452	0.255563	-1.10531	-1.69315	-0.877185	-0.967338	0.00518116	-0.730726	-1.14404
2000	0	60	1	1	0	161	12.6886	146	172	13.1149	169	13	102	10.1	0	0	38	3	10.59	2.57	65.8325	0.11161	2.01552	1.82774	2.15323	2.11567	1.27692	0	1.41969	1.46739	1.45454	1.13001	0	-0.87273	-1.06181	-0.192558	-1.51926	-0.828395	0.860314	0.565785	-0.299452	0.255563	-1.10531	-1.69315	-0.877185	-0.967338	0.00518116	-0.730726	-1.14404
2000	1	71	3	9	0	161	12.6886	146	172	13.1149	169	13	102	10.1	0	0	38	3	10.59	2.57	65.8325	0.11161	2.01552	1.82774	2.15323	2.11567	1.27692	0	1.41969	1.46739	1.45454	1.13001	0	1.61671	1.53062	1.1983	-1.51926	-0.828395	0.860314	0.565785	-0.299452	0.255563	-1.10531	-1.69315	-0.877185	-0.967338	0.00518116	-0.730726	-1.14404
2001	1	54	1	1	0	165.5	12.8647	161	146	12.083	172	13.11	109	10.44	0	1	57	2	10.1	2.97	65.8325	0.37036	2.07186	2.01552	1.82774	2.15323	1.36455	0	1.43939	1.35194	1.46739	1.16814	0	-0.87273	-1.06181	-0.951205	-0.930901	-1.0442	0.246785	1.6535	-0.299452	0.520315	-0.955541	-1.18862	-1.76819	-0.864816	0.14572	-0.730726	-0.977332
2001	0	55	1	1	0	165.5	12.8647	161	146	12.083	172	13.11	109	10.44	0	1	57	2	10.1	2.97	65.8325	0.37036	2.07186	2.01552	1.82774	2.15323	1.36455	0	1.43939	1.35194	1.46739	1.16814	0	-0.87273	-1.06181	-0.824764	-0.930901	-1.0442	0.246785	1.6535	-0.299452	0.520315	-0.955541	-1.18862	-1.76819	-0.864816	0.14572	-0.730726	-0.977332
2002	1	48	1	1	0	170	13.0384	165.5	161	12.6886	146	12.08	155	12.45	15	1	77	11	10.46	2.54	65.8325	-0.16459	2.12819	2.07186	2.01552	1.82774	1.94041	0.187782	1.45883	1.41969	1.35194	1.39299	0.433338	-0.87273	-1.06181	-1.70985	-0.311577	0.898009	0.697541	0.484207	-0.299452	-0.0270441	-0.805768	-1.03726	-1.25415	-1.75333	1.06926	0.019357	-0.812879
2002	1	54	2.44949	6	0	170	13.0384	165.5	161	12.6886	146	12.08	155	12.45	15	1	77	11	10.46	2.54	65.8325	-0.16459	2.12819	2.07186	2.01552	1.82774	1.94041	0.187782	1.45883	1.41969	1.35194	1.39299	0.433338	0.68317	0.817044	-0.951205	-0.311577	0.898009	0.697541	0.484207	-0.299452	-0.0270441	-0.805768	-1.03726	-1.25415	-1.75333	1.06926	0.019357	-0.812879
2002	1	54	2.64575	7	0	170	13.0384	165.5	161	12.6886	146	12.08	155	12.45	15	1	77	11	10.46	2.54	65.8325	-0.16459	2.12819	2.07186	2.01552	1.82774	1.94041	0.187782	1.45883	1.41969	1.35194	1.39299	0.433338	0.99435	1.07144	-0.951205	-0.311577	0.898009	0.697541	0.484207	-0.299452	-0.0270441	-0.805768	-1.03726	-1.25415	-1.75333	1.06926	0.019357	-0.812879
2002	0	56	1	1	0	170	13.0384	165.5	161	12.6886	146	12.08	155	12.45	15	1	77	11	10.46	2.54	65.8325	-0.16459	2.12819	2.07186	2.01552	1.82774	1.94041	0.187782	1.45883	1.41969	1.35194	1.39299	0.433338	-0.87273	-1.06181	-0.698323	-0.311577	0.898009	0.697541	0.484207	-0.299452	-0.0270441	-0.805768	-1.03726	-1.25415	-1.75333	1.06926	0.019357	-0.812879
2002	1	56	1	1	0	170	13.0384	165.5	161	12.6886	146	12.08	155	12.45	15	1	77	11	10.46	2.54	65.8325	-0.16459	2.12819	2.07186	2.01552	1.82774	1.94041	0.187782	1.45883	1.41969	1.35194	1.39299	0.433338	-0.87273	-1.06181	-0.698323	-0.311577	0.898009	0.697541	0.484207	-0.299452	-0.0270441	-0.805768	-1.03726	-1.25415	-1.75333	1.06926	0.019357	-0.812879
2002	1	59	1.41421	2	0	170	13.0384	165.5	161	12.6886	146	12.08	155	12.45	15	1	77	11	10.46	2.54	65.8325	-0.16459	2.12819	2.07186	2.01552	1.82774	1.94041	0.187782	1.45883	1.41969	1.35194	1.39299	0.433338	-0.56155	-0.524897	-0.318999	-0.311577	0.898009	0.697541	0.484207	-0.299452	-0.0270441	-0.805768	-1.03726	-1.25415	-1.75333	1.06926	0.019357	-0.812879
2002	1	60	1.41421	2	0	170	13.0384	165.5	161	12.6886	146	12.08	155	12.45	15	1	77	11	10.46	2.54	65.8325	-0.16459	2.12819	2.07186	2.01552	1.82774	1.94041	0.187782	1.45883	1.41969	1.35194	1.39299	0.433338	-0.56155	-0.524897	-0.192558	-0.311577	0.898009	0.697541	0.484207	-0.299452	-0.0270441	-0.805768	-1.03726	-1.25415	-1.75333	1.06926	0.019357	-0.812879
2002	1	61	2	4	0	170	13.0384	165.5	161	12.6886	146	12.08	155	12.45	15	1	77	11	10.46	2.54	65.8325	-0.16459	2.12819	2.07186	2.01552	1.82774	1.94041	0.187782	1.45883	1.41969	1.35194	1.39299	0.433338	0.06081	0.234409	-0.0661162	-0.311577	0.898009	0.697541	0.484207	-0.299452	-0.0270441	-0.805768	-1.03726	-1.25415	-1.75333	1.06926	0.019357	-0.812879
2002	1	62	2.82843	8	0	170	13.0384	165.5	161	12.6886	146	12.08	155	12.45	15	1	77	11	10.46	2.54	65.8325	-0.16459	2.12819	2.07186	2.01552	1.82774	1.94041	0.187782	1.45883	1.41969	1.35194	1.39299	0.433338	1.30553	1.30823	0.060325	-0.311577	0.898009	0.697541	0.484207	-0.299452	-0.0270441	-0.805768	-1.03726	-1.25415	-1.75333	1.06926	0.019357	-0.812879
2002	0	65	2.82843	8	0	170	13.0384	165.5	161	12.6886	146	12.08	155	12.45	15	1	77	11	10.46	2.54	65.8325	-0.16459	2.12819	2.07186	2.01552	1.82774	1.94041	0.187782	1.45883	1.41969	1.35194	1.39299	0.433338	1.30553	1.30823	0.439649	-0.311577	0.898009	0.697541	0.484207	-0.299452	-0.0270441	-0.805768	-1.03726	-1.25415	-1.75333	1.06926	0.019357	-0.812879
2002	1	70	2.23607	5	0	170	13.0384	165.5	161	12.6886	146	12.08	155	12.45	15	1	77	11	10.46	2.54	65.8325	-0.16459	2.12819	2.07186	2.01552	1.82774	1.94041	0.187782	1.45883	1.41969	1.35194	1.39299	0.433338	0.37199	0.540403	1.07186	-0.311577	0.898009	0.697541	0.484207	-0.299452	-0.0270441	-0.805768	-1.03726	-1.25415	-1.75333	1.06926	0.019357	-0.812879
2002	1	76	3.31662	11	0	170	13.0384	165.5	161	12.6886	146	12.08	155	12.45	15	1	77	11	10.46	2.54	65.8325	-0.16459	2.12819	2.07186	2.01552	1.82774	1.94041	0.187782	1.45883	1.41969	1.35194	1.39299	0.433338	2.23907	1.94104	1.8305	-0.311577	0.898009	0.697541	0.484207	-0.299452	-0.0270441	-0.805768	-1.03726	-1.25415	-1.75333	1.06926	0.019357	-0.812879
2003	0	45	1	1	0	186	13.6382	170	165.5	12.8647	161	12.69	182	13.49	14	1	123	13	10.29	1.83	65.7794	0.15423	2.32849	2.12819	2.07186	2.01552	2.27842	0.175263	1.52594	1.43939	1.41969	1.50944	0.418644	-0.87273	-1.06181	-2.08918	1.11287	1.32961	0.484684	-1.44648	-0.323211	0.299171	-0.273242	-0.885905	-1.09994	-1.24073	1.61134	-0.0306485	-0.245112
2003	0	48	1	1	0	186	13.6382	170	165.5	12.8647	161	12.69	182	13.49	14	1	123	13	10.29	1.83	65.7794	0.15423	2.32849	2.12819	2.07186	2.01552	2.27842	0.175263	1.52594	1.43939	1.41969	1.50944	0.418644	-0.87273	-1.06181	-1.70985	1.11287	1.32961	0.484684	-1.44648	-0.323211	0.299171	-0.273242	-0.885905	-1.09994	-1.24073	1.61134	-0.0306485	-0.245112
2003	1	50	1	1	0	186	13.6382	170	165.5	12.8647	161	12.69	182	13.49	14	1	123	13	10.29	1.83	65.7794	0.15423	2.32849	2.12819	2.07186	2.01552	2.27842	0.175263	1.52594	1.43939	1.41969	1.50944	0.418644	-0.87273	-1.06181	-1.45697	1.11287	1.32961	0.484684	-1.44648	-0.323211	0.299171	-0.273242	-0.885905	-1.09994	-1.24073	1.61134	-0.0306485	-0.245112
2003	0	50	1	1	0	186	13.6382	170	165.5	12.8647	161	12.69	182	13.49	14	1	123	13	10.29	1.83	65.7794	0.15423	2.32849	2.12819	2.07186	2.01552	2.27842	0.175263	1.52594	1.43939	1.41969	1.50944	0.418644	-0.87273	-1.06181	-1.45697	1.11287	1.32961	0.484684	-1.44648	-0.323211	0.299171	-0.273242	-0.885905	-1.09994	-1.24073	1.61134	-0.0306485	-0.245112
2003	1	53	1.41421	2	0	186	13.6382	170	165.5	12.8647	161	12.69	182	13.49	14	1	123	13	10.29	1.83	65.7794	0.15423	2.32849	2.12819	2.07186	2.01552	2.27842	0.175263	1.52594	1.43939	1.41969	1.50944	0.418644	-0.56155	-0.524897	-1.07765	1.11287	1.32961	0.484684	-1.44648	-0.323211	0.299171	-0.273242	-0.885905	-1.09994	-1.24073	1.61134	-0.0306485	-0.245112
2003	1	54	1	1	0	186	13.6382	170	165.5	12.8647	161	12.69	182	13.49	14	1	123	13	10.29	1.83	65.7794	0.15423	2.32849	2.12819	2.07186	2.01552	2.27842	0.175263	1.52594	1.43939	1.41969	1.50944	0.418644	-0.87273	-1.06181	-0.951205	1.11287	1.32961	0.484684	-1.44648	-0.323211	0.299171	-0.273242	-0.885905	-1.09994	-1.24073	1.61134	-0.0306485	-0.245112
2003	1	58	1.41421	2	0	186	13.6382	170	165.5	12.8647	161	12.69	182	13.49	14	1	123	13	10.29	1.83	65.7794	0.15423	2.32849	2.12819	2.07186	2.01552	2.27842	0.175263	1.52594	1.43939	1.41969	1.50944	0.418644	-0.56155	-0.524897	-0.44544	1.11287	1.32961	0.484684	-1.44648	-0.323211	0.299171	-0.273242	-0.885905	-1.09994	-1.24073	1.61134	-0.0306485	-0.245112
2003	1	62	2	4	0	186	13.6382	170	165.5	12.8647	161	12.69	182	13.49	14	1	123	13	10.29	1.83	65.7794	0.15423	2.32849	2.12819	2.07186	2.01552	2.27842	0.175263	1.52594	1.43939	1.41969	1.50944	0.418644	0.06081	0.234409	0.060325	1.11287	1.32961	0.484684	-1.44648	-0.323211	0.299171	-0.273242	-0.885905	-1.09994	-1.24073	1.61134	-0.0306485	-0.245112
2003	1	65	1.73205	3	0	186	13.6382	170	165.5	12.8647	161	12.69	182	13.49	14	1	123	13	10.29	1.83	65.7794	0.15423	2.32849	2.12819	2.07186	2.01552	2.27842	0.175263	1.52594	1.43939	1.41969	1.50944	0.418644	-0.25037	-0.112911	0.439649	1.11287	1.32961	0.484684	-1.44648	-0.323211	0.299171	-0.273242	-0.885905	-1.09994	-1.24073	1.61134	-0.0306485	-0.245112
2003	1	68	2	4	0	186	13.6382	170	165.5	12.8647	161	12.69	182	13.49	14	1	123	13	10.29	1.83	65.7794	0.15423	2.32849	2.12819	2.07186	2.01552	2.27842	0.175263	1.52594	1.43939	1.41969	1.50944	0.418644	0.06081	0.234409	0.818973	1.11287	1.32961	0.484684	-1.44648	-0.323211	0.299171	-0.273242	-0.885905	-1.09994	-1.24073	1.61134	-0.0306485	-0.245112
2003	1	76	2	4	0	186	13.6382	170	165.5	12.8647	161	12.69	182	13.49	14	1	123	13	10.29	1.83	65.7794	0.15423	2.32849	2.12819	2.07186	2.01552	2.27842	0.175263	1.52594	1.43939	1.41969	1.50944	0.418644	0.06081	0.234409	1.8305	1.11287	1.32961	0.484684	-1.44648	-0.323211	0.299171	-0.273242	-0.885905	-1.09994	-1.24073	1.61134	-0.0306485	-0.245112
2004	0	50	1	1	0	229	15.1327	186	170	13.0384	165.5	12.86	92	9.59	13	1	113	7	9.99	2.42	65.7794	0.69094	2.8668	2.32849	2.12819	2.07186	1.15173	0.162744	1.69316	1.45883	1.43939	1.07319	0.403416	-0.87273	-1.06181	-1.45697	0.803206	0.0348065	0.109054	0.157894	-0.323211	0.848331	1.15792	-0.347744	-0.945724	-1.08695	-0.195589	-0.0806541	1.16969
2004	1	51	1	1	0	229	15.1327	186	170	13.0384	165.5	12.86	92	9.59	13	1	113	7	9.99	2.42	65.7794	0.69094	2.8668	2.32849	2.12819	2.07186	1.15173	0.162744	1.69316	1.45883	1.43939	1.07319	0.403416	-0.87273	-1.06181	-1.33053	0.803206	0.0348065	0.109054	0.157894	-0.323211	0.848331	1.15792	-0.347744	-0.945724	-1.08695	-0.195589	-0.0806541	1.16969
2004	1	53	1.41421	2	0	229	15.1327	186	170	13.0384	165.5	12.86	92	9.59	13	1	113	7	9.99	2.42	65.7794	0.69094	2.8668	2.32849	2.12819	2.07186	1.15173	0.162744	1.69316	1.45883	1.43939	1.07319	0.403416	-0.56155	-0.524897	-1.07765	0.803206	0.0348065	0.109054	0.157894	-0.323211	0.848331	1.15792	-0.347744	-0.945724	-1.08695	-0.195589	-0.0806541	1.16969
2004	1	63	1.41421	2	0	229	15.1327	186	170	13.0384	165.5	12.86	92	9.59	13	1	113	7	9.99	2.42	65.7794	0.69094	2.8668	2.32849	2.12819	2.07186	1.15173	0.162744	1.69316	1.45883	1.43939	1.07319	0.403416	-0.56155	-0.524897	0.186766	0.803206	0.0348065	0.109054	0.157894	-0.323211	0.848331	1.15792	-0.347744	-0.945724	-1.08695	-0.195589	-0.0806541	1.16969
2004	1	63	2.64575	7	0	229	15.1327	186	170	13.0384	165.5	12.86	92	9.59	13	1	113	7	9.99	2.42	65.7794	0.69094	2.8668	2.32849	2.12819	2.07186	1.15173	0.162744	1.69316	1.45883	1.43939	1.07319	0.403416	0.99435	1.07144	0.186766	0.803206	0.0348065	0.109054	0.157894	-0.323211	0.848331	1.15792	-0.347744	-0.945724	-1.08695	-0.195589	-0.0806541	1.16969
2004	1	65	2.64575	7	0	229	15.1327	186	170	13.0384	165.5	12.86	92	9.59	13	1	113	7	9.99	2.42	65.7794	0.69094	2.8668	2.32849	2.12819	2.07186	1.15173	0.162744	1.69316	1.45883	1.43939	1.07319	0.403416	0.99435	1.07144	0.439649	0.803206	0.0348065	0.109054	0.157894	-0.323211	0.848331	1.15792	-0.347744	-0.945724	-1.08695	-0.195589	-0.0806541	1.16969
2005	1	53	1.41421	2	0	227	15.0665	229	186	13.6382	170	13.04	78	8.83	22	1	127	9	10.29	2.28	65.7794	1.40251	2.84176	2.8668	2.32849	2.12819	0.976465	0.275413	1.68575	1.52594	1.45883	0.988162	0.524798	-0.56155	-0.524897	-1.07765	1.23673	0.466408	0.484684	-0.222805	-0.323211	1.57641	1.09136	1.09857	-0.397414	-0.933164	-0.476666	0.369396	1.107
2005	1	54	2.23607	5	0	227	15.0665	229	186	13.6382	170	13.04	78	8.83	22	1	127	9	10.29	2.28	65.7794	1.40251	2.84176	2.8668	2.32849	2.12819	0.976465	0.275413	1.68575	1.52594	1.45883	0.988162	0.524798	0.37199	0.540403	-0.951205	1.23673	0.466408	0.484684	-0.222805	-0.323211	1.57641	1.09136	1.09857	-0.397414	-0.933164	-0.476666	0.369396	1.107
2005	1	56	1.41421	2	0	227	15.0665	229	186	13.6382	170	13.04	78	8.83	22	1	127	9	10.29	2.28	65.7794	1.40251	2.84176	2.8668	2.32849	2.12819	0.976465	0.275413	1.68575	1.52594	1.45883	0.988162	0.524798	-0.56155	-0.524897	-0.698323	1.23673	0.466408	0.484684	-0.222805	-0.323211	1.57641	1.09136	1.09857	-0.397414	-0.933164	-0.476666	0.369396	1.107
2006	0	46	1	1	0	279	16.7033	227	229	15.1327	186	13.64	164	12.81	21	1	145	14	10.8	2.1	65.7794	0.26392	3.49274	2.84176	2.8668	2.32849	2.05308	0.262894	1.86889	1.69316	1.52594	1.43286	0.512732	-0.87273	-1.06181	-1.96274	1.79412	1.54541	1.12326	-0.712275	-0.323211	0.411406	2.82207	1.0313	1.07617	-0.386384	1.24995	0.31939	2.65642
2006	1	57	2	4	0	279	16.7033	227	229	15.1327	186	13.64	164	12.81	21	1	145	14	10.8	2.1	65.7794	0.26392	3.49274	2.84176	2.8668	2.32849	2.05308	0.262894	1.86889	1.69316	1.52594	1.43286	0.512732	0.06081	0.234409	-0.571881	1.79412	1.54541	1.12326	-0.712275	-0.323211	0.411406	2.82207	1.0313	1.07617	-0.386384	1.24995	0.31939	2.65642
2006	1	60	1.73205	3	0	279	16.7033	227	229	15.1327	186	13.64	164	12.81	21	1	145	14	10.8	2.1	65.7794	0.26392	3.49274	2.84176	2.8668	2.32849	2.05308	0.262894	1.86889	1.69316	1.52594	1.43286	0.512732	-0.25037	-0.112911	-0.192558	1.79412	1.54541	1.12326	-0.712275	-0.323211	0.411406	2.82207	1.0313	1.07617	-0.386384	1.24995	0.31939	2.65642
2006	1	68	1	1	0	279	16.7033	227	229	15.1327	186	13.64	164	12.81	21	1	145	14	10.8	2.1	65.7794	0.26392	3.49274	2.84176	2.8668	2.32849	2.05308	0.262894	1.86889	1.69316	1.52594	1.43286	0.512732	-0.87273	-1.06181	0.818973	1.79412	1.54541	1.12326	-0.712275	-0.323211	0.411406	2.82207	1.0313	1.07617	-0.386384	1.24995	0.31939	2.65642
2007	1	55	1	1	0	244	15.6205	279	227	15.0665	229	15.13	124	11.14	19	1	143	17	10.65	2.74	68.0531	0.48737	3.05458	3.49274	2.84176	2.8668	1.55233	0.237857	1.74774	1.68575	1.69316	1.24592	0.487706	-0.87273	-1.06181	-0.824764	1.73219	2.19281	0.93544	1.02806	0.69367	0.640039	1.65717	2.78032	1.00763	1.08309	0.446875	0.219379	1.63141
2007	1	55	1	1	0	244	15.6205	279	227	15.0665	229	15.13	124	11.14	19	1	143	17	10.65	2.74	68.0531	0.48737	3.05458	3.49274	2.84176	2.8668	1.55233	0.237857	1.74774	1.68575	1.69316	1.24592	0.487706	-0.87273	-1.06181	-0.824764	1.73219	2.19281	0.93544	1.02806	0.69367	0.640039	1.65717	2.78032	1.00763	1.08309	0.446875	0.219379	1.63141
2007	1	64	1.41421	2	0	244	15.6205	279	227	15.0665	229	15.13	124	11.14	19	1	143	17	10.65	2.74	68.0531	0.48737	3.05458	3.49274	2.84176	2.8668	1.55233	0.237857	1.74774	1.68575	1.69316	1.24592	0.487706	-0.56155	-0.524897	0.313208	1.73219	2.19281	0.93544	1.02806	0.69367	0.640039	1.65717	2.78032	1.00763	1.08309	0.446875	0.219379	1.63141
2007	1	65	3	9	0	244	15.6205	279	227	15.0665	229	15.13	124	11.14	19	1	143	17	10.65	2.74	68.0531	0.48737	3.05458	3.49274	2.84176	2.8668	1.55233	0.237857	1.74774	1.68575	1.69316	1.24592	0.487706	1.61671	1.53062	0.439649	1.73219	2.19281	0.93544	1.02806	0.69367	0.640039	1.65717	2.78032	1.00763	1.08309	0.446875	0.219379	1.63141
2007	1	67	1.41421	2	0	244	15.6205	279	227	15.0665	229	15.13	124	11.14	19	1	143	17	10.65	2.74	68.0531	0.48737	3.05458	3.49274	2.84176	2.8668	1.55233	0.237857	1.74774	1.68575	1.69316	1.24592	0.487706	-0.56155	-0.524897	0.692531	1.73219	2.19281	0.93544	1.02806	0.69367	0.640039	1.65717	2.78032	1.00763	1.08309	0.446875	0.219379	1.63141
2007	1	70	1.73205	3	0	244	15.6205	279	227	15.0665	229	15.13	124	11.14	19	1	143	17	10.65	2.74	68.0531	0.48737	3.05458	3.49274	2.84176	2.8668	1.55233	0.237857	1.74774	1.68575	1.69316	1.24592	0.487706	-0.25037	-0.112911	1.07186	1.73219	2.19281	0.93544	1.02806	0.69367	0.640039	1.65717	2.78032	1.00763	1.08309	0.446875	0.219379	1.63141
2008	0	57	1.41421	2	0	199	14.1067	244	279	16.7033	227	15.07	219	14.8	16	0	84	9	10.08	2.3	68.0531	1.19006	2.49124	3.05458	3.49274	2.84176	2.74161	0.2003	1.57837	1.86889	1.68575	1.65578	0.447549	-0.56155	-0.524897	-0.571881	-0.0948137	0.466408	0.221743	-0.16842	0.69367	1.35903	0.159436	1.60309	2.78964	1.01474	2.35419	0.0693625	0.198436
2009	1	50	1	1	0	220	14.8324	199	244	15.6205	279	16.7	146	12.08	32	0	94	10	10.14	2.1	68.0531	0.25159	2.75413	2.49124	3.05458	3.49274	1.82774	0.400601	1.65956	1.74774	1.86889	1.35194	0.63293	-0.87273	-1.06181	-1.45697	0.214848	0.682208	0.296869	-0.712275	0.69367	0.39879	0.858377	0.0895128	1.59021	2.79177	0.888568	0.869451	0.885369
2009	0	50	1	1	0	220	14.8324	199	244	15.6205	279	16.7	146	12.08	32	0	94	10	10.14	2.1	68.0531	0.25159	2.75413	2.49124	3.05458	3.49274	1.82774	0.400601	1.65956	1.74774	1.86889	1.35194	0.63293	-0.87273	-1.06181	-1.45697	0.214848	0.682208	0.296869	-0.712275	0.69367	0.39879	0.858377	0.0895128	1.59021	2.79177	0.888568	0.869451	0.885369
2010	1	55	1	1	0	241	15.5242	220	199	14.1067	244	15.62	190	13.78	42	0	145	9	8.71	2.37	68.0531	1.80435	3.01703	2.75413	2.49124	3.05458	2.37857	0.525789	1.73696	1.57837	1.74774	1.54226	0.725113	-0.87273	-1.06181	-0.824764	1.79412	0.466408	-1.49363	0.0219297	0.69367	1.98757	1.55732	0.79585	0.0480876	1.59569	1.77196	1.36951	1.54023
2011	1	49	1	1	0	198	14.0712	241	220	14.8324	199	14.11	77	8.77	55	0	70	14	10.55	2.69	68.0531	0.51007	2.47872	3.01703	2.75413	2.49124	0.963946	0.688533	1.57439	1.65956	1.57837	0.981807	0.829779	-0.87273	-1.06181	-1.58341	-0.528341	1.54541	0.81023	0.892099	0.69367	0.663265	0.126153	1.50219	0.767744	0.0578749	-0.496743	2.01958	0.164841
2011	1	57	1	1	0	198	14.0712	241	220	14.8324	199	14.11	77	8.77	55	0	70	14	10.55	2.69	68.0531	0.51007	2.47872	3.01703	2.75413	2.49124	0.963946	0.688533	1.57439	1.65956	1.57837	0.981807	0.829779	-0.87273	-1.06181	-0.571881	-0.528341	1.54541	0.81023	0.892099	0.69367	0.663265	0.126153	1.50219	0.767744	0.0578749	-0.496743	2.01958	0.164841
2011	1	58	1.73205	3	0	198	14.0712	241	220	14.8324	199	14.11	77	8.77	55	0	70	14	10.55	2.69	68.0531	0.51007	2.47872	3.01703	2.75413	2.49124	0.963946	0.688533	1.57439	1.65956	1.57837	0.981807	0.829779	-0.25037	-0.112911	-0.44544	-0.528341	1.54541	0.81023	0.892099	0.69367	0.663265	0.126153	1.50219	0.767744	0.0578749	-0.496743	2.01958	0.164841
2011	1	67	1.73205	3	0	198	14.0712	241	220	14.8324	199	14.11	77	8.77	55	0	70	14	10.55	2.69	68.0531	0.51007	2.47872	3.01703	2.75413	2.49124	0.963946	0.688533	1.57439	1.65956	1.57837	0.981807	0.829779	-0.25037	-0.112911	0.692531	-0.528341	1.54541	0.81023	0.892099	0.69367	0.663265	0.126153	1.50219	0.767744	0.0578749	-0.496743	2.01958	0.164841
2012	0	50	1	1	0	225	15	198	241	15.5242	220	14.83	115	10.72	64	0	83	4	9.85	2.38	62.0069	1.08491	2.81673	2.47872	3.01703	2.75413	1.43966	0.801202	1.67831	1.73696	1.65956	1.19986	0.895099	-0.87273	-1.06181	-1.45697	-0.12578	-0.612595	-0.0662401	0.0491224	-2.01037	1.25144	1.02479	0.0558777	1.4874	0.775524	0.266182	2.46963	1.04403
2012	0	62	1.73205	3	0	225	15	198	241	15.5242	220	14.83	115	10.72	64	0	83	4	9.85	2.38	62.0069	1.08491	2.81673	2.47872	3.01703	2.75413	1.43966	0.801202	1.67831	1.73696	1.65956	1.19986	0.895099	-0.25037	-0.112911	0.060325	-0.12578	-0.612595	-0.0662401	0.0491224	-2.01037	1.25144	1.02479	0.0558777	1.4874	0.775524	0.266182	2.46963	1.04403
2013	1	50	1	1	0	194	13.9284	225	198	14.0712	241	15.52	105	10.25	44	0	31	11	9.43	2.05	62.0069	0.31956	2.42864	2.81673	2.47872	3.01703	1.31447	0.550826	1.55841	1.57439	1.73696	1.1465	0.742177	-0.87273	-1.06181	-1.45697	-1.73602	0.898009	-0.592122	-0.848239	-2.01037	0.468336	-0.00697867	0.964025	0.0138183	1.49317	0.0654121	1.46952	0.0296065
2013	1	73	2	4	0	194	13.9284	225	198	14.0712	241	15.52	105	10.25	44	0	31	11	9.43	2.05	62.0069	0.31956	2.42864	2.81673	2.47872	3.01703	1.31447	0.550826	1.55841	1.57439	1.73696	1.1465	0.742177	0.06081	0.234409	1.45118	-1.73602	0.898009	-0.592122	-0.848239	-2.01037	0.468336	-0.00697867	0.964025	0.0138183	1.49317	0.0654121	1.46952	0.0296065
2013	1	80	1.73205	3	0	194	13.9284	225	198	14.0712	241	15.52	105	10.25	44	0	31	11	9.43	2.05	62.0069	0.31956	2.42864	2.81673	2.47872	3.01703	1.31447	0.550826	1.55841	1.57439	1.73696	1.1465	0.742177	-0.25037	-0.112911	2.33627	-1.73602	0.898009	-0.592122	-0.848239	-2.01037	0.468336	-0.00697867	0.964025	0.0138183	1.49317	0.0654121	1.46952	0.0296065
2014	0	50	1	1	0	165	12.8452	194	225	15	198	14.07	114	10.68	44	0	54	12	11.25	2.72	62.0069	0.95379	2.0656	2.42864	2.81673	2.47872	1.42714	0.550826	1.43722	1.67831	1.57439	1.19463	0.742177	-0.87273	-1.06181	-1.45697	-1.0238	1.11381	1.6867	0.973677	-2.01037	1.11728	-0.972183	-0.0786627	0.939091	0.0237011	0.246105	1.46952	-0.995742
2014	0	55	1	1	0	165	12.8452	194	225	15	198	14.07	114	10.68	44	0	54	12	11.25	2.72	62.0069	0.95379	2.0656	2.42864	2.81673	2.47872	1.42714	0.550826	1.43722	1.67831	1.57439	1.19463	0.742177	-0.87273	-1.06181	-0.824764	-1.0238	1.11381	1.6867	0.973677	-2.01037	1.11728	-0.972183	-0.0786627	0.939091	0.0237011	0.246105	1.46952	-0.995742
2014	1	57	1.41421	2	0	165	12.8452	194	225	15	198	14.07	114	10.68	44	0	54	12	11.25	2.72	62.0069	0.95379	2.0656	2.42864	2.81673	2.47872	1.42714	0.550826	1.43722	1.67831	1.57439	1.19463	0.742177	-0.56155	-0.524897	-0.571881	-1.0238	1.11381	1.6867	0.973677	-2.01037	1.11728	-0.972183	-0.0786627	0.939091	0.0237011	0.246105	1.46952	-0.995742
2014	1	65	2.44949	6	0	165	12.8452	194	225	15	198	14.07	114	10.68	44	0	54	12	11.25	2.72	62.0069	0.95379	2.0656	2.42864	2.81673	2.47872	1.42714	0.550826	1.43722	1.67831	1.57439	1.19463	0.742177	0.68317	0.817044	0.439649	-1.0238	1.11381	1.6867	0.973677	-2.01037	1.11728	-0.972183	-0.0786627	0.939091	0.0237011	0.246105	1.46952	-0.995742
2015	1	50	1.73205	3	0	158	12.5698	165	194	13.9284	225	15	193	13.89	52	0	50	14	10.4	2.76	62.0069	1.43453	1.97797	2.0656	2.42864	2.81673	2.41612	0.650976	1.4064	1.55841	1.67831	1.55439	0.806831	-0.25037	-0.112911	-1.45697	-1.14766	1.54541	0.622415	1.08245	-2.01037	1.60917	-1.20516	-1.05408	-0.123259	0.946392	1.83219	1.86956	-1.25647
2015	0	54	2.82843	8	0	158	12.5698	165	194	13.9284	225	15	193	13.89	52	0	50	14	10.4	2.76	62.0069	1.43453	1.97797	2.0656	2.42864	2.81673	2.41612	0.650976	1.4064	1.55841	1.67831	1.55439	0.806831	1.30553	1.30823	-0.951205	-1.14766	1.54541	0.622415	1.08245	-2.01037	1.60917	-1.20516	-1.05408	-0.123259	0.946392	1.83219	1.86956	-1.25647
2015	1	62	2.64575	7	0	158	12.5698	165	194	13.9284	225	15	193	13.89	52	0	50	14	10.4	2.76	62.0069	1.43453	1.97797	2.0656	2.42864	2.81673	2.41612	0.650976	1.4064	1.55841	1.67831	1.55439	0.806831	0.99435	1.07144	0.060325	-1.14766	1.54541	0.622415	1.08245	-2.01037	1.60917	-1.20516	-1.05408	-0.123259	0.946392	1.83219	1.86956	-1.25647
[truncated: 4 more columns]

## Sheet: Sheet1
Pregnant	Weight	SQRT_Age	Age
1	58	1.41421	2
1	46	1	1
1	73	2.82843	8
1	60	1.73205	3
0	60	3.31662	11
1	60	2.44949	6
0	55	2.64575	7
1	58	1.41421	2
1	61	3	9
1	50	1	1
1	75	2.23607	5
1	52	1	1
0	70	2.64575	7
1	61	3.4641	12
1	60	3	9
1	62	2.44949	6
1	64	3	9
1	59	1	1
1	53	1	1
1	56	3.31662	11
1	78	2.44949	6
1	56	1	1
1	66	2.23607	5
1	65	2.82843	8
1	55	1.41421	2
1	56	1.73205	3
1	57	1.41421	2
1	67	2	4
1	63	1.73205	3
0	60	3.16228	10
1	64	2.64575	7
1	57	2.64575	7
0	45	1	1
1	79	1.73205	3
1	64	2.64575	7
1	50	1	1
1	66	1.41421	2
1	68	1.41421	2
1	57	1	1
1	65	1	1
1	70	2.82843	8
1	57	1	1
1	72	2	4
1	58	1	1
1	54	1	1
1	71	2.44949	6
1	76	2.23607	5
1	63	3	9
1	66	1.41421	2
1	66	1.41421	2
1	61	1.41421	2
1	49	1	1
1	59	1.73205	3
1	58	1	1
1	47	1	1
1	55	1.73205	3
1	63	2.23607	5
1	67	1	1
1	66	1.73205	3
1	61	2.23607	5
1	75	2.64575	7
1	75	1.41421	2
1	59	1.41421	2
1	56	1	1
1	65	2	4
1	67	2.44949	6
0	60	3	9
1	49	1	1
1	64	2.82843	8
1	73	2.44949	6
1	66	2.64575	7
1	55	1	1
1	50	1	1
1	70	1.73205	3
1	71	1.73205	3
1	73	2.23607	5
1	59	1	1
1	54	1	1
1	65	1.41421	2
1	54	1	1
1	52	1	1
1	57	1	1
1	70	2.23607	5
1	59	1	1
1	75	3	9
1	64	1.73205	3
1	58	1	1
1	67	2.64575	7
1	59	2.44949	6
1	70	2.44949	6
1	64	2	4
1	54	1	1
1	62	3.4641	12
1	55	3.4641	12
1	76	1.41421	2
1	69	3.4641	12
1	60	3.16228	10
1	66	3.16228	10
1	82	2.44949	6
1	68	1.41421	2
1	68	3.16228	10
1	51	1	1
0	72	2.23607	5
1	65	3.16228	10
1	62	1.73205	3
1	58	1	1
1	62	2	4
1	60	1	1
1	50	1.41421	2
1	78	2.82843	8
1	55	1.41421	2
1	67	1.41421	2
1	50	1.41421	2
1	57	1.41421	2
1	55	1	1
1	53	1	1
1	55	2.23607	5
1	72	2.23607	5
1	63	2.23607	5
0	55	1	1
1	66	1	1
1	70	2.23607	5
1	66	2	4
1	66	3	9
1	73	1.41421	2
0	45	1	1
1	58	1	1
1	56	1.41421	2
1	61	1	1
1	53	1.41421	2
1	62	1	1
1	64	1	1
1	59	2.23607	5
1	83	1.73205	3
1	72	2.23607	5
0	63	2.44949	6
1	56	1	1
0	63	1	1
1	68	2.23607	5
0	50	2.23607	5
1	55	1.41421	2
1	64	3.16228	10
1	57	3.16228	10
1	62	1.41421	2
0	57	4	16
1	56	3.74166	14
1	58	1.41421	2
1	66	1.41421	2
1	71	1.73205	3
1	66	1.73205	3
1	58	1	1
1	69	1.73205	3
1	57	1	1
0	67	3.16228	10
1	70	3.74166	14
1	57	1.41421	2
1	68	2	4
1	67	1.41421	2
1	68	1.73205	3
1	60	1	1
1	68	1.41421	2
1	63	1	1
1	64	3.4641	12
1	68	2	4
1	68	2	4
1	68	2.64575	7
1	66	1.73205	3
1	60	2	4
1	61	1	1
1	67	1.73205	3
1	63	1	1
1	61	1	1
1	66	1.41421	2
1	65	1.73205	3
1	79	1.73205	3
1	69	2.44949	6
0	66	3.16228	10
1	65	1	1
1	76	1.73205	3
1	57	1	1
1	58	1.41421	2
1	64	3.16228	10
0	58	1.73205	3
1	68	1	1
1	65	2.23607	5
1	68	1	1
1	72	1	1
1	53	1	1
1	77	2.44949	6
1	50	1	1
1	64	1.41421	2
1	65	2	4
1	64	1.73205	3
1	74	2.82843	8
1	71	3	9
0	60	1	1
0	41	1	1
0	55	1	1
1	54	1	1
1	61	2	4
0	56	1	1
1	56	1	1
1	60	1.41421	2
1	70	2.23607	5
0	65	2.82843	8
1	62	2.82843	8
1	54	2.44949	6
1	59	1.41421	2
1	54	2.64575	7
1	48	1	1
1	76	3.31662	11
1	58	1.41421	2
1	50	1	1
0	50	1	1
1	65	1.73205	3
1	76	2	4
1	54	1	1
1	62	2	4
1	68	2	4
0	48	1	1
0	45	1	1
1	53	1.41421	2
1	65	2.64575	7
1	63	1.41421	2
0	50	1	1
1	51	1	1
1	63	2.64575	7
1	53	1.41421	2
1	53	1.41421	2
1	56	1.41421	2
1	54	2.23607	5
1	57	2	4
0	46	1	1
1	60	1.73205	3
1	68	1	1
1	55	1	1
1	64	1.41421	2
1	70	1.73205	3
1	67	1.41421	2
1	55	1	1
1	65	3	9
0	57	1.41421	2
1	50	1	1
0	50	1	1
1	55	1	1
1	67	1.73205	3
1	58	1.73205	3
1	49	1	1
1	57	1	1
0	50	1	1
0	62	1.73205	3
1	50	1	1
1	80	1.73205	3
1	73	2	4
1	65	2.44949	6
0	55	1	1
0	50	1	1
1	57	1.41421	2
1	50	1.73205	3
0	54	2.82843	8
1	62	2.64575	7
